# Supplementary material for: The cytochrome P450 (CYP) gene superfamily in Daphnia pulex
Source: BMC Genomics. 2009 Apr 21;10:169. doi: 10.1186/1471-2164-10-169 (PMC2678163; doi:10.1186/1471-2164-10-169)
Supplement: Additional file 3 — Detailed summary of each CYP sequence, its position on the D. pulex genome, and other potentially helpful information. An Excel workbook (xlsx) table of each of the CYP genes and pseudogenes found in the Daphnia pulex genome, their nucleotide and amino acid sequences, links to their scaffold position, manual protein identifying number, and comments about the annotation and/or presence of an expressed sequence tag (EST). [file 1471-2164-10-169-S3.zip]

## Sheet: Sheet1
protein id (model)	DNA sequence	protein sequence	scaffold area	gene name	Manual protein ID	tandem area	edited	comments
311383	ATGTTAGTGTGGAGCTTTTGCGTGTCTTTGTGCATTGTAGGATTGCTCCTTATACTCGCCTACACAGGAT	>WBA_NCBI_GNO_0400156 [Dappu1:347014]	Dappu1/scaffold_4:939037-941361	Cyp4AP1	347014	Y: s4c181	5'-end
	GGTGGATTTACATCCACACTTCACCTTTCCACGTCGCAATCAATCGGATTCCCGGACCCAAATACCTGCC	MLVWSFCVSLCIVGLLLILAYTGWWIYIHTSPFHVAINRIPGPKYLPLIGNSLEMFGGLDHLISLFHVTF		BQ703376 EST
	TCTAATTGGAAACTCTTTGGAGATGTTCGGAGGATTAGATCATTTAATCAGTTTATTTCACGTGACATTT	VEKYGEIYRAFAGRNCYVCISSPELLKDVFTSQKIIDKGVSYDQLAPWLGQGLLLSSGDLWRSRRKLLTP
	GTTGAAAAATATGGTGAAATCTATCGTGCTTTTGCCGGAAGAAATTGCTACGTTTGCATTTCATCGCCTG	AFHFSILNTFVEVFNEQSRVLCGIIGDICQSFADGKSEMDVYPFLAKCSLDVICEVAMGTKINAQTDDSD
	AGCTGCTGAAGGATGTTTTCACTAGTCAGAAGATTATTGATAAAGGTGTGTCTTACGATCAATTGGCTCC	YYKAVCRMGQVMITKFQKPWLENKRIFSLSALGKEHDQLLKTLHGFTEDIIRKRRKSFSYVSNNNEKNES
	GTGGTTGGGGCAAGGACTTCTACTAAGCTCCGGTGATTTGTGGAGATCGCGACGGAAGTTGCTGACGCCA	GIKNRLPLLDLLLQASDDGKFLSDLDIRNEIDTFMFEGHDTVSSLMGWFLYCMAINPDCQENAWIELSGV
	GCCTTTCACTTTTCAATTCTGAATACCTTTGTCGAAGTATTTAACGAGCAGAGTCGCGTCCTTTGTGGAA	FDNSERDCTQEDIPNLKYLECCIKETLRMYPSVPAFERTVQEDVQIGKYLIPAGCTLGCLTLATHRNPEV
	TTATTGGGGACATCTGCCAATCGTTTGCGGATGGAAAAAGCGAAATGGACGTGTATCCATTCCTTGCAAA	FPDPLVFNPERFFADEANGRHPYAYFPFSAGPRNCIGQRFALLELKIILSSLVRRFKFEFSSDAELLIPS
	GTGTTCGCTAGATGTTATTTGTGAAGTGGCGATGGGTACCAAAATCAACGCACAAACGGATGATTCTGAT	HQITLKSLTGINLIVSRR*
	TATTATAAGGCAGTTTGCAGAATGGGGCAAGTAATGATAACAAAATTCCAGAAGCCATGGCTAGAAAACA
	AACGAATCTTTTCGCTATCTGCATTAGGGAAGGAACACGATCAATTATTAAAAACCCTTCACGGATTCAC
	TGAGGATATCATACGAAAGAGACGAAAAAGCTTCAGCTATGTAAGCAATAACAATGAAAAAAACGAATCT
	GGAATCAAAAACCGACTACCACTTCTCGATTTGTTGCTTCAAGCTTCAGATGACGGAAAATTTTTATCGG
	ACCTCGACATCCGGAATGAAATTGATACTTTCATGTTTGAGGGTCACGACACAGTCTCTTCTCTGATGGG
	TTGGTTTTTGTACTGTATGGCAATTAATCCAGATTGCCAGGAAAATGCATGGATTGAATTAAGCGGTGTT
	TTTGATAACTCGGAAAGAGATTGTACCCAAGAGGACATTCCCAATTTAAAGTATCTTGAATGCTGTATTA
	AGGAAACATTGCGAATGTATCCGAGCGTTCCCGCATTTGAAAGAACCGTTCAAGAAGATGTTCAAATAGG
	TAAATATTTGATACCTGCCGGATGTACCTTAGGATGTTTAACGTTAGCAACGCATCGAAATCCGGAAGTC
	TTTCCAGATCCATTGGTTTTTAATCCAGAACGATTTTTTGCGGATGAGGCCAACGGCCGACATCCGTATG
	CGTACTTCCCGTTCAGTGCAGGACCTCGCAACTGTATTGGACAAAGATTTGCTCTTCTAGAATTAAAAAT
	CATCCTATCGTCTCTTGTTCGTCGTTTCAAATTTGAATTTTCATCCGACGCCGAACTACTTATTCCCTCG
	CATCAAATAACTTTGAAATCATTAACTGGAATTAATTTAATTGTCTCTCGACGCTGA
42144	ATGCCAGTTTACAGTTACTTTATTGCCTTCTGTGTTGCAGTATTGCTCTTTATTCTCGCCTACATAGGAT	>WBA_e_gw1.4.500.1 [Dappu1:347015]	Dappu1/scaffold_4:942705-945055	Cyp4AP3	347015	Y: s4c181	N	new smallest piece of EST evidence ever
	GGTGGATTTACATTCACACGTCACCTTTCCATGTCGCCGTCAATCGCATCCCGGGGCCCAAATACCTTCC	MPVYSYFIAFCVAVLLFILAYIGWWIYIHTSPFHVAVNRIPGPKYLPLIGNALELAGGLDRLQHTLQTKW
	CTTAATTGGAAACGCCTTGGAGTTAGCCGGGGGACTAGACCGTTTACAACACACTTTGCAAACCAAATGG	VEEYGDIYRIFVGTHCYINISSPELMESVLSSQKIIDKGVSYNELIPWLGQGLLLSSGDLWRSRRKLLTP
	GTCGAAGAATATGGAGATATTTATCGAATTTTTGTTGGGACTCACTGCTACATCAATATTTCTTCGCCGG	AFHFSILNSFVEVFNEQSRILCGIIGDICQSFADGKSEMDVYPLITRCSLDIICEAAMGTNINAQTETSD
	AACTAATGGAGTCTGTGTTAAGCAGCCAAAAGATCATTGATAAGGGTGTGTCGTATAACGAGCTGATTCC	YIRAVYRIGQVVTEQFRLPWLRNPTILSLTALGKERDQLLKTLHGFTEEVINNRREVIKKKENNVAQETG
	CTGGTTGGGACAGGGACTTCTCTTGAGCTCCGGTGATTTGTGGCGATCGCGACGGAAGTTGTTGACGCCA	TGIKNRLPLLDLLLKASEDGKVLSNQDIRQEIDTFMFEGHDTTTSLLSWFLYAMASNPDVQERVWIELQN
	GCCTTTCACTTTTCGATTTTGAATAGCTTCGTCGAAGTATTTAACGAGCAGAGTCGCATCCTATGTGGAA	EFGDSERDCTQEDIPNLKYLECCIKETLRLYPSVPGFERAVKEDVQIGKYFLPAGCTIGILSFAAHRNPE
	TTATTGGGGACATCTGCCAATCGTTTGCCGATGGAAAAAGCGAAATGGATGTGTATCCATTAATCACCCG	IFPDPLVFNPERFFPDESVGRHPYAYIPFSAGPRNCIGQRFAMLESKIVLSTLLRRFKFEVSANTKPPII
	GTGTTCTTTGGATATTATTTGTGAGGCAGCTATGGGGACAAACATTAATGCGCAGACGGAAACGTCTGAT	ATQLVLKSLNGINLIVSRR*
	TATATCAGGGCAGTTTACAGAATTGGCCAAGTAGTTACGGAACAATTTCGATTGCCGTGGTTGAGGAATC
	CAACAATTCTCTCGTTAACGGCACTGGGAAAAGAACGCGATCAACTGCTCAAAACCCTTCACGGATTTAC
	TGAAGAGGTGATAAATAACAGACGGGAAGTCATAAAGAAAAAAGAGAATAATGTAGCCCAAGAGACGGGA
	ACTGGAATTAAAAACCGATTGCCACTTCTCGATTTGCTGCTTAAAGCTTCAGAAGATGGAAAAGTTCTGT
	CGAACCAGGACATTCGACAAGAAATTGATACTTTCATGTTTGAGGGACATGACACAACTACTTCTTTGTT
	GAGCTGGTTCCTGTATGCCATGGCTTCAAATCCAGACGTCCAGGAGAGAGTGTGGATCGAACTCCAGAAC
	GAATTCGGAGACTCGGAAAGGGATTGCACCCAAGAAGACATTCCCAATTTGAAGTATCTTGAATGCTGCA
	TCAAAGAAACGTTGCGGTTGTATCCCAGCGTTCCTGGATTTGAAAGGGCTGTCAAAGAAGATGTTCAAAT
	TGGAAAATATTTTTTGCCTGCTGGATGCACAATAGGAATTTTATCTTTTGCTGCGCATCGAAATCCCGAA
	ATATTTCCGGATCCGTTGGTTTTCAACCCTGAGCGTTTTTTTCCGGATGAGTCTGTTGGTCGGCATCCGT
	ATGCTTATATACCGTTCAGTGCTGGACCTCGCAACTGTATCGGTCAAAGATTTGCCATGCTGGAAAGCAA
	GATTGTGCTATCGACTCTTCTTCGCCGGTTCAAATTCGAGGTCTCAGCTAACACCAAGCCACCGATTATT
	GCAACTCAACTGGTCTTGAAATCATTGAACGGCATCAACTTAATTGTCTCTCGTCGTTGA
311385	ATGTCAGTTTACAGTTACTTTGTAGCCTTCTGCTGCGTTGTAGCGTTGCTACTCATTCTCGCCTACATCG	>WBA_NCBI_GNO_0400158 [Dappu1:347016]	Dappu1/scaffold_4:945490-947887	Cyp4AP4	347016	Y: s4c181	3-end extended
	GATGGTGGATTTATATTCACACTTCACCTTTCTATGTCGCTGTTAATCGCATCCCCGGGCCCAAATACCT	MSVYSYFVAFCCVVALLLILAYIGWWIYIHTSPFYVAVNRIPGPKYLPLIGNAFELAGGLDQLHGILQIK		see new better alternative below
	TCCCTTAATTGGAAACGCCTTTGAATTAGCCGGAGGGCTAGACCAGTTGCATGGCATTTTGCAAATCAAA	WVQKYGDIYRMFTGTHCYINISSPELIEAILSSQKIIDKGASYDELVPWLGQGLLLSSGDLWRSRRKLLT
	TGGGTCCAAAAATATGGAGATATTTATCGAATGTTTACTGGGACTCACTGCTACATCAATATTTCCTCGC	PAFHFSILNSFVEVFNEQSRILCGIIGDICQSFADGKSEMDVHPLITRCSLDIICEAAMGTNINAQTETS
	CGGAATTAATAGAGGCAATTTTAAGTAGCCAGAAGATTATCGATAAAGGTGCGTCGTATGATGAGCTAGT	DYIRAVYRISQVITELFQMPWLKNPTILSLTALGKERDQLLKTLHGFTEEVINKRREILKKKEDNEAHET
	TCCTTGGTTGGGACAGGGACTTCTTTTGAGCTCAGGTGATTTGTGGCGATCACGACGGAAGCTGTTGACG	GTEIKKRLPLLDLLLKASDDGKVLSNEDIRNEIDTFMFGGHDTTTSLMSWFLYAMASNPGIQERVWIELQ
	CCAGCCTTTCACTTTTCGATTTTGAATAGCTTCGTCGAAGTATTTAACGAGCAGAGTCGCATCCTATGTG	NEFGDSERDCTQKDIPNLKYLECCIKETLRMYPSVPGFERVVQEDVQIGKHFLPAACSIGILSFAAHRNP
	GAATTATTGGGGACATCTGCCAATCGTTTGCGGATGGAAAAAGCGAAATGGATGTGCATCCATTAATAAC	EIFPDPLTFNPERFFPDETIGRHPYAYVPFSAGPRNCIGQRFAMLEEQDCVIDSSSPVQIRGLSQHQDTD
	TCGGTGTTCACTGGATATTATTTGTGAGGCTGCTATGGGGACAAACATTAATGCGCAGACGGAAACTTCT	YCPSTGLEIYERHQFNCLSSLKAFGICANIKRERF*
	GATTATATCAGGGCAGTTTACAGAATTAGCCAAGTAATCACGGAACTATTTCAAATGCCGTGGCTAAAGA
	ATCCAACAATTCTCTCGTTAACGGCACTGGGAAAAGAACGCGATCAACTGCTCAAAACCCTTCACGGATT
	TACTGAAGAAGTGATAAACAAAAGGAGGGAAATTTTAAAGAAAAAAGAGGATAATGAAGCCCATGAGACA
	GGGACTGAAATTAAAAAACGGTTGCCTCTCCTCGATTTGCTGCTCAAAGCTTCAGATGATGGGAAAGTTC
	TGTCAAACGAGGACATTCGGAATGAAATTGATACTTTCATGTTTGGGGGACATGACACAACTACTTCGTT
	GATGAGCTGGTTTTTATATGCTATGGCTTCGAATCCAGGCATCCAGGAGAGAGTGTGGATTGAACTCCAG
	AACGAATTCGGAGACTCGGAAAGGGATTGCACCCAAAAAGACATTCCTAACTTGAAGTATCTTGAATGCT
	GCATTAAAGAAACGTTGCGGATGTATCCCAGCGTTCCTGGATTTGAAAGAGTTGTGCAAGAAGATGTTCA
	AATTGGAAAACATTTTTTGCCTGCCGCATGCTCAATAGGGATTTTATCTTTTGCTGCGCATCGGAATCCC
	GAAATATTTCCGGATCCGTTGACTTTTAACCCCGAACGTTTTTTTCCAGATGAGACTATTGGCCGACATC
	CGTATGCGTATGTCCCGTTCAGTGCTGGACCCCGCAACTGTATCGGTCAAAGATTTGCCATGCTGGAAGA
	GCAAGATTGTGTTATCGACTCTTCTTCGCCGGTTCAAATTCGAGGTCTCAGCCAACACCAAGACACCGAT
	TATTGCCCCTCAACTGGTCTTGAAATCTATGAACGGCATCAATTTAATTGTCTCTCGTCGTTGAAAGCGT
	TTGGTATCTGCGCTAACATAAAGCGGGAGCGATTTTAA
347016 (new)	ATGTCAGTTTACAGTTACTTTGTAGCCTTCTGCTGCGTTGTAGCGTTGCTACTCATTCTCGCCTACATCG	>WBA_WBA_NCBI_GNO_0400158 [Dappu1:347568]	Dappu1/scaffold_4:945490-947887	Cyp4AP4	347568			has new C-terminus that matches typical P450s. However,
	GATGGTGGATTTATATTCACACTTCACCTTTCTATGTCGCTGTTAATCGCATCCCCGGGCCCAAATACCT	MSVYSYFVAFCCVVALLLILAYIGWWIYIHTSPFYVAVNRIPGPKYLPLIGNAFELAGGLDQLHGILQIK		new from Nelson				to get this to match I had to form or assume a 1-base erroneous
	TCCCTTAATTGGAAACGCCTTTGAATTAGCCGGAGGGCTAGACCAGTTGCATGGCATTTTGCAAATCAAA	WVQKYGDIYRMFTGTHCYINISSPELIEAILSSQKIIDKGASYDELVPWLGQGLLLSSGDLWRSRRKLLT						base into the genome sequence. Thus, either this is incorrect,
	TGGGTCCAAAAATATGGAGATATTTATCGAATGTTTACTGGGACTCACTGCTACATCAATATTTCCTCGC	PAFHFSILNSFVEVFNEQSRILCGIIGDICQSFADGKSEMDVHPLITRCSLDIICEAAMGTNINAQTETS						the genome sequence has a frameshift, or this is also a
	CGGAATTAATAGAGGCAATTTTAAGTAGCCAGAAGATTATCGATAAAGGTGCGTCGTATGATGAGCTAGT	DYIRAVYRISQVITELFQMPWLKNPTILSLTALGKERDQLLKTLHGFTEEVINKRREILKKKEDNEAHET						pseudogene. Most likely a frameshift
	TCCTTGGTTGGGACAGGGACTTCTTTTGAGCTCAGGTGATTTGTGGCGATCACGACGGAAGCTGTTGACG	GTEIKKRLPLLDLLLKASDDGKVLSNEDIRNEIDTFMFGGHDTTTSLMSWFLYAMASNPGIQERVWIELQ
	CCAGCCTTTCACTTTTCGATTTTGAATAGCTTCGTCGAAGTATTTAACGAGCAGAGTCGCATCCTATGTG	NEFGDSERDCTQKDIPNLKYLECCIKETLRMYPSVPGFERVVQEDVQIGKHFLPAACSIGILSFAAHRNP						no EST evidence
	GAATTATTGGGGACATCTGCCAATCGTTTGCGGATGGAAAAAGCGAAATGGATGTGCATCCATTAATAAC	EIFPDPLTFNPERFFPDETIGRHPYAYVPFSAGPRNCIGQRFAMLESKIVLSTLLRRFKFEVSANTKTPI
	TCGGTGTTCACTGGATATTATTTGTGAGGCTGCTATGGGGACAAACATTAATGCGCAGACGGAAACTTCT	IAPQLVLKSMNGINLIVSRR*
	GATTATATCAGGGCAGTTTACAGAATTAGCCAAGTAATCACGGAACTATTTCAAATGCCGTGGCTAAAGA
	ATCCAACAATTCTCTCGTTAACGGCACTGGGAAAAGAACGCGATCAACTGCTCAAAACCCTTCACGGATT
	TACTGAAGAAGTGATAAACAAAAGGAGGGAAATTTTAAAGAAAAAAGAGGATAATGAAGCCCATGAGACA
	GGGACTGAAATTAAAAAACGGTTGCCTCTCCTCGATTTGCTGCTCAAAGCTTCAGATGATGGGAAAGTTC
	TGTCAAACGAGGACATTCGGAATGAAATTGATACTTTCATGTTTGGGGGACATGACACAACTACTTCGTT
	GATGAGCTGGTTTTTATATGCTATGGCTTCGAATCCAGGCATCCAGGAGAGAGTGTGGATTGAACTCCAG
	AACGAATTCGGAGACTCGGAAAGGGATTGCACCCAAAAAGACATTCCTAACTTGAAGTATCTTGAATGCT
	GCATTAAAGAAACGTTGCGGATGTATCCCAGCGTTCCTGGATTTGAAAGAGTTGTGCAAGAAGATGTTCA
	AATTGGAAAACATTTTTTGCCTGCCGCATGCTCAATAGGGATTTTATCTTTTGCTGCGCATCGGAATCCC
	GAAATATTTCCGGATCCGTTGACTTTTAACCCCGAACGTTTTTTTCCAGATGAGACTATTGGCCGACATC
	CGTATGCGTATGTCCCGTTCAGTGCTGGACCCCGCAACTGTATCGGTCAAAGATTTGCCATGCTGGAAAG
	CAAGATTGTGTTATCGACTCTTCTTCGCCGGTTCAAATTCGAGGTCTCAGCCAACACCAAGACACCGATT
	ATTGCCCCTCAACTGGTCTTGAAATCTATGAACGGCATCAATTTAATTGTCTCTCGTCGTTGA
311386	AGAGAGTTCGTGGATGGAAACTGCTCAGTTTGTTGAGGAACTTGATAGACGAATCACGTTTCTAACCGGT	>WBA_NCBI_GNO_0400159 [Dappu1:347017]	Dappu1/scaffold_4:948319-950758	Cyp4AP5	347017	Y: s4c181	N	EST data suggests well expressed. May also form alternate splicing with 347018 below.
	GTTTTGTTTTTGTTGCGTTAATTCTGCTCGAAGATAATGACATTGTACAGCGTCTTTGTAGCCTTTTGTG	MTLYSVFVAFCVVALLLVLAYIGWWIYIHTSPFHVTVNRIPGPKYLPIVGNVLEIAGGLDHLLHTFQIKW
	TTGTAGCATTGCTCCTTGTTCTTGCCTACATAGGATGGTGGATCTACATCCACACTTCACCTTTTCATGT	AQQYGGIYRIFVGTHCYIPISSPELMEVVLSSQKTIDKGMSYSELVPWLGQGLLISSGDLWRSRRKLLTP
	GACAGTCAATCGGATTCCTGGACCTAAATATCTTCCCATTGTTGGAAATGTTCTGGAGATAGCCGGAGGG	AFHFSILNSFVEVFNEQSRILCGIIGDICQSFADGKGEMDVYPLITRCSLDIICEAAMGTKINAQTETSD
	CTCGACCATTTACTACATACTTTTCAAATCAAATGGGCCCAACAATATGGAGGAATTTATAGAATATTTG	YIKAVYRIGQVITEQFQQPWLRNSTILSLSALGKERNQLLKTLHGFTEEVINHRREILKKKEDIEVDDKE
	TTGGTACTCACTGCTACATCCCCATTTCCTCGCCGGAATTAATGGAAGTCGTACTGAGTAGCCAGAAGAC	TGIRNRLPLLDLLLKASEGGKVLSNQDIRNEIDTFMFEGHDTTTSLLSWFLYVMAMNPDIQERAWIELQN
	CATTGATAAAGGTATGTCGTACAGTGAACTGGTCCCTTGGTTGGGACAAGGACTTCTGATAAGTTCCGGT	EFGDSERDCTQEDIPNLKYLECCIKETLRMYPSVPAFERTVQEDLQIGKYLIPAGCTIGFLILAAHRNPE
	GATTTGTGGCGATCACGACGGAAGCTGTTGACGCCAGCTTTTCACTTTTCGATTTTGAATAGCTTTGTCG	IFPDPLVFNPERFFQDEVVGRHPYAYVPFSAGPRNCIGQRFAMLESKIVLSTLLRRFKFETLSNTKPPII
	AAGTATTTAACGAGCAGAGTCGCATCCTTTGTGGAATTATTGGGGACATCTGTCAATCGTTTGCTGACGG	ANQLVLKSMNGINLVVSRR*
	GAAGGGCGAAATGGACGTGTATCCATTAATTACTCGGTGTTCGCTGGATATTATCTGTGAGGCTGCAATG
	GGGACGAAAATCAATGCGCAAACGGAAACTTCTGATTACATCAAGGCAGTTTACAGAATTGGCCAAGTTA
	TCACGGAACAATTTCAACAACCTTGGCTGAGAAATTCAACAATTCTCTCCTTATCGGCGTTGGGAAAAGA
	ACGCAATCAACTGCTTAAAACCCTTCATGGATTTACTGAAGAAGTGATAAACCACAGACGAGAAATTTTG
	AAGAAAAAAGAAGATATTGAAGTCGACGACAAGGAAACAGGAATTAGAAACCGATTACCACTTCTCGATT
	TGCTGCTTAAAGCTTCAGAGGGAGGAAAAGTTCTCTCGAACCAGGACATTCGGAATGAAATTGACACTTT
	TATGTTTGAGGGACACGACACAACTACTTCGTTGCTGAGCTGGTTCCTGTATGTCATGGCCATGAATCCA
	GACATTCAGGAAAGAGCGTGGATTGAACTCCAGAACGAATTCGGAGATTCGGAAAGAGATTGCACCCAAG
	AAGACATTCCTAACTTAAAGTATCTTGAATGCTGCATTAAAGAAACGTTGCGGATGTATCCCAGCGTTCC
	TGCATTTGAAAGGACTGTCCAAGAAGATCTTCAAATTGGCAAATATTTAATACCTGCTGGATGCACAATA
	GGGTTTTTAATTTTAGCTGCGCATCGAAATCCCGAAATATTTCCGGATCCTTTGGTTTTCAATCCTGAAC
	GTTTTTTTCAAGACGAGGTTGTTGGCCGACATCCTTACGCTTACGTCCCGTTTAGTGCTGGACCTCGCAA
	CTGCATCGGACAAAGATTTGCCATGTTGGAAAGCAAAATTGTTCTATCGACTCTTCTTCGCCGTTTTAAA
	TTCGAGACCTTATCTAACACTAAGCCACCAATTATTGCAAATCAGCTCGTCCTGAAATCCATGAACGGCA
	TCAATTTAGTTGTCTCTCGTCGTTGA
311387	TTCAGCCCTTGTCAAAGACAGGATGTCGTTTGATTTCTGTGCCTGTGTCTTTGCTTTGGGATTCATTCTC	>WBA_NCBI_GNO_0400160 [Dappu1:347018]	Dappu1/scaffold_4:951039-953584	Cyp4AP2	347018	Y: s4c181	N	EST evidence
	GCCTTCTTGTCCTGGTGTTTATACATTCGCTTTTCACCTTTCCACGTATCGGTGAATCGAATCCCAGGTC	MSFDFCACVFALGFILAFLSWCLYIRFSPFHVSVNRIPGPKFHLPLLGNSLELAGGLDNVLHMFQEKWPE		BQ703377 EST
	CCAAATTTCATCTGCCCTTACTAGGAAATTCATTGGAGTTAGCTGGAGGGCTAGACAATGTACTTCACAT	KYGEVYRIFLGNHCYVVISTPELLEAILSSQKIIDKGSSYANLVPWLGLGLLVSSGDLWRSRRKMLTPAF
	GTTTCAAGAGAAATGGCCAGAAAAATACGGGGAAGTCTACCGCATATTCCTCGGAAACCACTGCTACGTT	HFSILNSFVEVFNEQSRVLCGIIGEICQSFADGKSEMDVYPLITRCSLDIICEASMGTTINAQTKDSEYV
	GTTATTTCCACACCCGAGTTACTAGAGGCGATTTTGAGCAGCCAGAAGATCATCGATAAAGGCTCGTCTT	RAVYRMGQLIVQRFQQPWLDIPWIFSVSALGREHNRLLKILHGFTEDVIQKRREALNKKGKNKTGEIETG
	ATGCCAACCTAGTTCCCTGGTTGGGACTGGGACTACTCGTTAGCTCTGGGGATTTGTGGCGATCGCGACG	MRNRLPLLDLLIKTSDDGKVLSNQDIRNEIDTFMFEGHDTVSSLMGWFLYCMATNTDCQDKVRTELNDLF
	GAAGATGTTGACGCCAGCCTTTCACTTTTCGATCTTGAATAGCTTCGTCGAAGTATTTAACGAGCAGAGT	GDSERDCSEEDIPNLKYLECCIKETLRLYPSVPLFDRTVLEDVQIGKYLIPAGCTVACPSFATHRNPKTF
	CGCGTCCTCTGTGGAATTATTGGAGAAATCTGCCAATCGTTTGCGGATGGGAAAAGCGAAATGGACGTGT	PDPLVFSPERFFPDEAVGRHPYAYIPFSAGPRNCIGQRFAMLETKVVLSTLLRRFKFEVSANTKPPISST
	ATCCATTAATTACACGATGTTCACTGGATATTATCTGTGAGGCTTCCATGGGGACAACAATCAATGCTCA	QLILKSMNGINLVVSRR*
	AACTAAGGATTCTGAATACGTCCGGGCAGTTTACAGAATGGGACAGTTAATTGTGCAGCGATTCCAGCAA
	CCGTGGTTGGATATTCCGTGGATTTTTTCGGTTTCCGCGTTGGGCAGAGAACACAACCGATTGTTGAAAA
	TTCTCCATGGATTCACTGAAGATGTGATTCAAAAAAGACGGGAAGCCTTGAATAAAAAAGGAAAAAACAA
	AACCGGAGAAATTGAAACGGGGATGAGAAATCGTTTGCCGCTACTCGACTTGCTGATCAAGACCTCAGAT
	GACGGGAAGGTCCTCTCAAATCAGGACATTCGGAATGAAATTGATACTTTCATGTTTGAGGGTCACGACA
	CAGTCTCTTCTCTGATGGGTTGGTTTCTGTACTGCATGGCAACAAATACGGATTGCCAGGATAAAGTACG
	GACCGAACTAAACGATCTATTTGGTGACTCAGAAAGAGATTGCTCAGAAGAGGATATTCCCAACTTGAAG
	TATCTTGAATGTTGCATTAAAGAAACGTTGCGCTTGTATCCCAGCGTCCCTTTATTTGATAGGACAGTTT
	TAGAAGATGTTCAGATTGGTAAATATTTAATTCCTGCCGGTTGCACGGTAGCGTGCCCATCTTTTGCAAC
	GCATCGAAATCCAAAAACATTTCCGGATCCGTTGGTTTTCAGCCCTGAGCGTTTTTTTCCGGACGAGGCT
	GTTGGCCGGCATCCCTATGCGTACATCCCGTTCAGTGCTGGACCCCGCAACTGCATCGGACAAAGATTTG
	CCATGTTGGAAACGAAAGTCGTGCTGTCAACGCTCCTTCGCCGTTTCAAATTCGAGGTCTCAGCCAACAC
	CAAGCCACCGATTAGTTCAACTCAACTCATATTGAAGTCAATGAACGGCATCAATTTAGTCGTCTCTCGT
	CGTTGAAAGGGTTTGTGATCTGCACGATAAAATGCGGGAGCGATTTAAATTGTGAATTAATAACACGGTA
	TTGGCAAAA
311388	ATGGAGCTTCCGTTGGAAAACAGCTCTCCAGTTGTAGTTATCGTGCTCTCATTTTTGTTTCCATTCCTGA	>WBA_NCBI_GNO_0400161 [Dappu1:347019]	Dappu1/scaffold_4:955391-957688	Cyp4AP6	347019	Y: s4c181	N	smallest piece of EST evidence I have ever seen
	TTATTCCAATTGGACGGTTTGTTATCAGCTTTTGGCGCTTTCGCGTTTTGATCAATCGATTGCCACAAGG	MELPLENSSPVVVIVLSFLFPFLIIPIGRFVISFWRFRVLINRLPQGPRPFPIVGNAYPLMGRFDCLLQM
	GCCCCGACCTTTTCCTATTGTGGGCAACGCTTACCCGTTAATGGGGAGATTTGATTGCCTACTTCAAATG	LQVDWQRTYGEIYCTYMGSICTINISSPELLEPILKSQKLMHKGATYKFFEPWLGDGLLLSTGAKWKMRR
	TTACAAGTCGATTGGCAGCGTACTTACGGAGAGATATACTGCACTTATATGGGTTCTATCTGCACCATCA	HLMTPSFHFQILNTFIEVFNKQSLILCDVLDKRRQSQQEDEIINVYPFVANCTLDIICEAAMGVSVNAQY
	ACATCTCGTCTCCTGAACTCCTTGAGCCCATTTTAAAAAGCCAGAAACTTATGCATAAAGGAGCCACGTA	QRSEYVKAIYRINQIIMERFSKPWLVNDFIFKFTPQGREQSCLLKTLHSFTRNVIENRRELLAKMQNEMA
	TAAATTTTTTGAACCATGGTTGGGCGACGGGCTTCTTTTAAGTACAGGGGCCAAGTGGAAAATGAGGAGA	NDGQDVETAPGNRRPLLDTLLGAKSSDGTNVGLADKEIQEEIDTFMFEGHDTTASAVSWFLYCMAANPEC
	CACTTGATGACTCCGTCCTTCCACTTTCAAATCTTGAACACTTTCATCGAAGTTTTCAATAAGCAGAGTT	QERAWTELQNVFGESDRECSQQDLSEFVYLECCLKECLRLYSSAPHIERYVKEEFQLGEYLIPAGCTLIL
	TAATATTATGCGACGTATTGGACAAACGACGCCAGAGTCAACAAGAGGATGAAATTATCAATGTTTATCC	RVHPDPWTFDPDRFLPERLQGRHPYAYIPFSAGPRNCIGQRFAMMEIKIIVSTLLRRFKFTLSPLSANPV
	ATTCGTTGCCAATTGCACCCTCGACATTATCTGTGAGGCCGCTATGGGAGTTTCAGTGAATGCGCAATAC	PSMQSVLKPVDGQINLLISAR
	CAGCGTTCAGAATACGTTAAAGCCATTTACAGGATTAATCAGATTATAATGGAAAGGTTTTCAAAACCTT
	GGTTGGTTAACGATTTCATATTTAAATTCACTCCGCAAGGCCGGGAACAAAGTTGTTTGTTGAAAACTTT
	GCACTCGTTCACCAGAAATGTGATAGAAAATCGACGAGAGTTGCTGGCCAAAATGCAAAATGAAATGGCC
	AACGATGGCCAAGATGTGGAAACTGCACCAGGGAACCGGCGACCTCTTTTGGACACGTTACTAGGAGCTA
	AAAGCAGCGATGGAACTAATGTGGGACTCGCTGATAAAGAAATTCAAGAAGAAATCGATACATTCATGTT
	TGAGGGTCACGATACGACGGCTTCTGCCGTTTCCTGGTTCTTATACTGCATGGCTGCCAATCCTGAATGT
	CAAGAAAGAGCTTGGACTGAATTGCAAAATGTTTTCGGGGAATCGGATCGTGAGTGCTCTCAACAGGATC
	TGTCTGAATTCGTTTACCTAGAGTGTTGCTTGAAGGAATGTTTAAGATTGTACAGTTCTGCGCCACACAT
	TGAGAGATACGTTAAAGAAGAATTCCAGCTCGGAGAATACCTTATTCCGGCAGGATGTACTTTAATTTTA
	CGAGTACATCCAGATCCATGGACTTTCGATCCGGACCGGTTCCTACCTGAGCGATTGCAAGGGCGTCACC
	CTTACGCTTATATTCCGTTCAGCGCTGGACCTCGCAACTGCATTGGCCAGCGCTTTGCAATGATGGAGAT
	CAAAATTATCGTATCAACTTTATTACGTCGTTTCAAATTTACATTGTCACCGCTGTCGGCAAATCCAGTT
	CCGTCGATGCAATCCGTTTTGAAACCAGTTGACGGGCAGATAAATCTTCTCATTTCTGCTCGTTGA
311392	ATGTCTCCCACTCTTCTAGACGTCAACAGTTTGTGGATAGGATGGGGCGATTGGATTCCACTTAATGTGG	>WBA_NCBI_GNO_0400165 [Dappu1:347020]	Dappu1/scaffold_4:969425-971743	Cyp4BY1	347020	y:s4c191	N	EST model suggest that this gene and 347020 below are one gene, spliced together. But they are so similar that
	CTGCTGTTAGTTACTACCTTGATTTTTTGAAAATGACGACAATTGACTGGGTTCAAAAGTACGGACCAAT	MSPTLLDVNSLWIGWGDWIPLNVAAVSYYLDFLKMTTIDWVQKYGPMYRVWLCTRPFIALSSPELVQKIL						I am not sure if the ESTs are just skipping areas of the gene. See model 206765 for alternate splicing
	GTATCGCGTCTGGCTGTGCACTCGACCTTTTATAGCCCTTTCGTCTCCGGAACTAGTACAAAAAATATTA	ASNKLITKSPDYSNFSSWLGNCMFTSTGVHWKNRRRLVAPGFHFQNHTSFIDIFNEKSAECAREFERTID						Arthropod models also suggest 2 genes in these region; not one.
	GCAAGCAATAAACTCATCACGAAATCACCCGATTACTCAAATTTCAGTAGTTGGCTTGGAAACTGCATGT	THGDVEIDVNPFMAKCALNIICETAMGQQTRIEVEKAIYVNNVHRICQIFVERVSRPWLSIDWIYKLSSL
	TCACATCAACAGGTGTCCATTGGAAAAATCGTCGTCGACTGGTGGCACCAGGATTCCACTTTCAGAATCA	GRESQKCISSLHAFTNKVTRDRREMLKEEEQNRGNVQNKVMDVEKESKRRFAFVDGLIKASNEGADLNDN
	TACCAGTTTCATCGACATATTCAACGAAAAAAGTGCTGAATGCGCTAGAGAATTTGAAAGAACAATCGAC	GIREEIDLITFAGYDTTSAAMVWFLYLMAKHPEHQKLILDELDVVFSGDVERPCTTQDIAELKYLECCIK
	ACTCACGGCGACGTCGAGATCGACGTCAACCCCTTCATGGCCAAGTGCGCATTAAACATTATCTGCGAAA	EAMRIYPSIPFVMRNLTEDVEIDGHTLPAGVTVAMVFYAIHHNPLIYPDPEVFRPERFFPENSVGRHPYA
	CCGCAATGGGACAGCAAACAAGGATCGAAGTGGAAAAGGCGATTTACGTTAATAACGTTCACAGAATTTG	FIPFSAGPRNCIGQKYAMLELKVVFANLLRKVKFSVPDPTKPLSDAPDLGFVLKPKHGVRLNLTKRVNKE
	TCAGATTTTTGTGGAACGTGTTAGTCGACCTTGGCTATCCATCGACTGGATTTACAAGTTAAGTTCATTG	*
	GGACGTGAAAGTCAAAAGTGTATCAGCTCTCTCCATGCATTCACCAATAAGGTGACACGAGATCGGCGCG
	AAATGCTAAAAGAGGAAGAACAAAATCGTGGTAATGTGCAAAATAAAGTAATGGATGTCGAAAAAGAATC
	AAAGAGGAGATTTGCTTTTGTGGATGGACTCATAAAAGCATCAAACGAAGGGGCTGATCTCAACGACAAC
	GGAATTCGAGAAGAAATTGATTTAATCACGTTCGCGGGATACGATACAACATCAGCGGCTATGGTTTGGT
	TTCTCTATCTCATGGCAAAGCATCCAGAGCACCAGAAACTGATTTTGGACGAATTAGATGTGGTTTTTAG
	CGGTGATGTAGAGCGCCCTTGCACAACTCAGGATATTGCAGAACTCAAATACTTGGAATGTTGTATCAAA
	GAAGCTATGAGAATATATCCTAGCATACCGTTCGTCATGCGGAATCTGACGGAAGATGTGGAAATAGATG
	GACACACGTTGCCAGCCGGCGTGACGGTCGCAATGGTGTTTTATGCAATCCATCACAATCCCCTAATTTA
	TCCGGATCCGGAAGTTTTCAGGCCGGAACGTTTTTTCCCGGAGAACAGCGTTGGCCGACACCCATACGCG
	TTTATCCCGTTTAGCGCAGGCCCACGGAACTGCATTGGTCAAAAATACGCCATGTTGGAACTTAAAGTCG
	TTTTTGCCAATCTCTTACGCAAAGTAAAATTTTCCGTCCCTGATCCTACAAAACCTTTATCCGACGCTCC
	CGATTTAGGATTTGTGTTAAAGCCCAAACATGGTGTTCGACTCAATTTAACGAAACGAGTGAATAAAGAA
	TAA
311393	ATGTCTCCCACTCTTCTAGAAGTCAACAGTTTAAGTACGGGATGCGACAATTGGATTTCCTTAATGTGGT	>WBA_WBA_NCBI_GNO_0400166 [Dappu1:347653]	Dappu1/scaffold_4:972414-974809	Cyp4BY2	347653	Y: s4c191	3'-end	new 3'-end almost exactly matches 3'-end of gene above. This makes me a bit more
	TGCTGTTGGTGACTATCTCAGTTTCTTACTACTGGACGTGGAGTCAATCAAAAGTAGTCCGTCTCATCAA	MSPTLLEVNSLSTGCDNWISLMWLLLVTISVSYYWTWSQSKVVRLINAIPGPKSLPLLGNLLDLDVYNDN						confident in my assessment of this region being two genes and not 1.
	CGCCATACCCGGACCAAAATCCCTACCCCTCTTGGGCAATCTTCTAGATTTGGATGTTTACAACGACAAC	FLKMTAIDWVQKYGPMYRVWLSMDSDDGKILASPKFITKSADYSNFSSWLGNCMFTSTGVHWKNRRRLVT						Size of coding region is not large: 1650
	TTTTTGAAAATGACGGCAATTGACTGGGTTCAAAAGTACGGACCAATGTATCGCGTCTGGCTATCCATGG	PGFHFQNHTSFIDIFNEKSAECAREFERTIDTHGDVEIDVNPFMAKCALNIICETAMGQQTRIEAEKAIY						replaces 347021
	ATAGCGATGATGGGAAAATATTAGCAAGCCCCAAATTCATCACGAAATCGGCCGATTACTCAAATTTCAG	VNNVHRICQIIVERVIRPWLSIDGIFKYSTLGRESKECIDSLHAFTNKVTRDRREMLAQEEQNNSSRTQD
	TAGTTGGCTTGGAAACTGCATGTTCACATCAACAGGTGTCCATTGGAAAAATCGTCGTCGGCTGGTGACA	DLFKSSNVINRSKRFAFVDGLIKASNEGADLNDSGIREEIDLITFAGYDTTSAAMLWFLYLIAKHPEHQQ						no EST evidence
	CCAGGATTCCACTTTCAGAATCATACCAGTTTCATCGACATATTCAACGAAAAAAGTGCTGAATGCGCTA	LILDELDVLFCGDLDRPCTSQDVAELKYLECCIKETLRMYPSIPFVMRNLTEDVEIDGHTLPAGVTVVLQ
	GAGAATTTGAAAGAACAATCGACACTCACGGCGACGTCGAGATCGACGTCAACCCCTTCATGGCCAAGTG	FYGIHHNPLIYQDPEVFRPERFFPENSVGRHPYAFIPFSAGPRNCIGQKYAMLELKVVFANLLRKVKFSV
	CGCATTAAACATTATCTGCGAAACCGCAATGGGACAGCAGACAAGGATCGAAGCGGAAAAGGCGATTTAC	PDPTKPLSDAPDLGFVLKPKHEVRLNLSKRLNKLG*
	GTTAATAACGTTCACAGAATTTGCCAAATTATTGTGGAACGTGTCATTCGACCATGGTTATCCATTGACG
	GGATATTCAAATACAGTACATTGGGACGGGAAAGTAAAGAGTGTATCGACTCTCTCCATGCATTTACCAA
	TAAGGTGACTCGAGACCGGCGTGAAATGCTTGCACAGGAAGAACAGAACAACTCGAGTAGAACGCAAGAT
	GACTTATTTAAATCAAGCAACGTGATAAATCGATCAAAGAGATTTGCATTCGTGGACGGACTCATAAAAG
	CATCGAACGAAGGGGCTGATCTTAACGACAGCGGAATCAGAGAAGAAATTGATTTAATCACGTTCGCGGG
	TTACGATACAACATCAGCGGCTATGCTTTGGTTTCTCTATCTCATAGCAAAACATCCAGAGCATCAGCAA
	CTGATTTTGGACGAGTTAGATGTGCTTTTTTGCGGTGACCTAGATCGCCCTTGTACGTCTCAGGATGTTG
	CTGAACTCAAATACTTGGAATGTTGCATCAAAGAAACTTTGAGGATGTATCCGAGCATACCGTTCGTCAT
	GCGGAATCTGACGGAAGATGTGGAAATCGATGGACACACTTTGCCAGCTGGCGTGACTGTTGTTCTGCAA
	TTTTATGGAATCCATCACAATCCCCTAATTTATCAAGATCCGGAGGTTTTCAGGCCGGAACGATTTTTCC
	CGGAGAACAGCGTTGGCCGACACCCATACGCTTTTATCCCGTTTAGCGCAGGCCCACGGAACTGCATAGG
	TCAAAAATACGCCATGTTGGAACTTAAAGTCGTTTTTGCCAATCTCTTACGCAAAGTGAAGTTTTCCGTC
	CCTGATCCTACAAAACCTTTGTCTGACGCTCCCGATTTAGGATTCGTGTTGAAGCCCAAACATGAAGTTC
	GACTCAATTTATCAAAACGGTTAAACAAACTTGGCTAA
329890	ATGTTTATTGGTTCGTGGATCGGATACGGTCCGTTCTTCTGCTCACTTTTGGTAATCTTGCTAATTGGCT	>WBA_NCBI_GNO_12900018 [Dappu1:347022]	Dappu1/scaffold_129:77802-80462	Cyp4BY6	347022	no, but tandem	Y	Horribly annotated gene with two other gene partials before P450
	ACTACTGGACATGGAGCAGATCCCGCTTCGTTCGGCTCATCAACGCTCTTCCAGGGCCAGACGCTCTGCC	MFIGSWIGYGPFFCSLLVILLIGYYWTWSRSRFVRLINALPGPDALPFLGNFMDLNVDHDEYLKIVHFDW				repeat algorithm		no ESTs
	ATTTCTTGGCAATTTCATGGATTTGAATGTTGATCACGACGAATATCTGAAAATTGTGCACTTTGACTGG	IKKYGAIYRLWLGHPAVLISSPEFMEPILTSQKLISKAVEYRYLNPWLGNCMFLTTGSRWRNRRRLLTPA				found this gene		The splicing and cutting of the introns leaves me to believe that this is a pseudogene
	ATCAAGAAGTACGGAGCCATTTATCGTTTGTGGCTCGGCCATCCGGCGGTACTCATTTCATCTCCGGAAT	FHFQILNSFVDVFNEKSADCAREFTKAIEAHGDENEIDIFPMMTQCALDIICETSMGRQTRNETEKAIYV				as area s129c3
	TCATGGAACCTATACTGACCAGTCAAAAGCTCATTTCCAAAGCAGTCGAATATAGATACCTGAATCCTTG	KNLHRIGQIVMERGIRPWLAFDWIYKLSSLGRENQRCVKALHTFTNQVIRDRREILKRKANCHTDMPKSS
	GCTTGGCAACTGCATGTTTCTAACGACAGGCAGCCGATGGAGGAATCGCCGTCGTCTGCTCACGCCCGCA	LYNNNNVIFQDTQEFHPKERLAFLDLLIKASETNADFSDDDIREEVDTVMFAGHDTTASAMSFFLHCIAK
	TTCCACTTCCAAATTCTGAATAGTTTTGTAGATGTCTTTAACGAAAAGAGTGCGGATTGCGCTCGGGAAT	YPEHQQLVLQEVDAVFGDSDRDCSVQDAAELKYLECCIKETLRLYPSVPAIMRCLTEDIEIGGYKLPSGT
	TTACGAAGGCCATTGAAGCTCACGGTGATGAGAATGAAATCGATATTTTTCCGATGATGACACAATGCGC	SVALMIHGMHHSPEVFPDPETFDPKRFLPENSIGRHPYAFVPFSAGPRNCIGQKYGMLEIKVVLANLMRR
	ATTGGATATCATCTGTGAAACTTCTATGGGCCGACAAACGCGAAACGAAACTGAAAAAGCCATTTACGTT	FRFSVSDPSAPLIIPSSEVVLKPKHGIPLILSKRSFGE*
	AAAAATCTACATAGAATTGGACAGATTGTTATGGAACGCGGGATCCGCCCTTGGCTGGCCTTCGATTGGA
	TTTACAAGCTTAGTTCACTAGGTCGCGAAAATCAACGCTGCGTGAAAGCTCTGCATACCTTCACAAATCA
	GGTTATTCGAGACCGTCGTGAAATTTTGAAACGAAAAGCGAATTGTCATACAGACATGCCGAAGTCAAGC
	CTCTACAACAATAATAATGTAATTTTTCAGGATACCCAGGAATTTCACCCAAAGGAGAGGTTAGCTTTTC
	TGGATCTGCTCATCAAAGCTTCGGAGACCAATGCTGATTTTAGCGATGACGACATAAGAGAAGAAGTCGA
	CACTGTTATGTTCGCCGGTCACGATACCACAGCCTCTGCCATGAGTTTCTTTCTTCATTGCATCGCCAAA
	TATCCCGAGCACCAGCAATTGGTTCTACAAGAGGTGGATGCGGTGTTTGGCGATTCAGATCGGGATTGCA
	GCGTCCAAGACGCTGCCGAGCTCAAATATTTGGAGTGTTGCATCAAAGAAACCTTAAGATTATATCCAAG
	TGTGCCAGCCATCATGCGATGTCTCACAGAAGATATTGAAATAGGTGGTTACAAACTACCATCAGGGACT
	TCAGTCGCGCTAATGATTCATGGAATGCACCACAGCCCTGAAGTTTTTCCTGATCCCGAAACTTTTGACC
	CAAAACGATTCCTGCCGGAAAATAGCATTGGTCGTCATCCGTATGCTTTCGTTCCCTTCAGTGCCGGACC
	CCGCAATTGCATCGGTCAAAAGTATGGGATGCTGGAAATAAAAGTAGTTTTGGCAAATTTGATGCGCCGG
	TTCCGATTTTCCGTCTCGGATCCATCGGCACCTTTGATCATACCTTCGAGTGAAGTTGTATTGAAGCCCA
	AACATGGCATCCCCCTCATATTGTCCAAACGGTCTTTTGGAGAGTGA
50258	ATGTTTTTGGCCATATTTTGTGTAGTCTTGGCCGCGATTTTCTTCTTTTACCTGAAATGGGAATACTCTT	>WBA_e_gw1.21.171.1 [Dappu1:347025]	Dappu1/scaffold_21:72817-75187	Cyp4AN4	347025	Y: s21c18	N	no EST evidence
	CTTACGTGAAGACCATCGATCTGATTCCAGGACCTCCGAAAGTTCCTTTTTTTGGAAACGCACTTTCGAT	MFLAIFCVVLAAIFFFYLKWEYSSYVKTIDLIPGPPKVPFFGNALSIPLDPYGALQTISVEWPKKYGHFR				but this one I
	TCCTCTCGATCCTTACGGTGCTCTGCAAACTATTTCGGTGGAGTGGCCAAAAAAGTACGGACATTTTAGA	RGWFGLNGYIDISCPIAAEEILSSPKFIDKGKEYSLLMPWLGEGLLTSTGNRWRNRRRLLTPAFHFQILD				found earlier.
	CGCGGCTGGTTCGGATTGAACGGTTACATTGACATCTCTTGTCCAATAGCAGCAGAGGAAATACTGTCGA	NFFDAFNKNSDILCQQLHRSLSRKAELNQTEEIKVFPYLKRCTLDIICEAAMGIQINSQLENSEYPKEHE				Next in line
	GCCCAAAATTCATCGATAAGGGCAAAGAATACTCTTTGCTGATGCCATGGCTAGGTGAAGGACTCCTTAC	YPNAVHRFYFTSIWRFLPQWIYFMTKHGKEYQKCLKIIHDFTSKVLFKIKFKSYLLLLSKCPQILLIEKR				(below) not found
	TTCAACAGGTAATAGGTGGCGAAATCGGAGACGTTTGCTGACTCCGGCCTTCCACTTCCAGATACTCGAC	RAFLDLMLIAAKEGADLTDMDIRNEVDTFMFEGHDTTACAAVWFLYCMGIHPDCQELAREELNDVFGDSD
	AACTTCTTCGACGCCTTTAATAAAAATTCCGATATTTTGTGCCAACAATTACATCGTTCGCTATCCAGGA	RPCTIEDASKLKYLECCIKETLRLYPSVPLIKRYNNEDFVLSNGYKIPAGATYSVHIFALHRNEEIFPDP
	AAGCGGAATTGAATCAAACGGAAGAAATTAAAGTCTTCCCTTACCTCAAACGATGCACCCTCGACATTAT	LSFKPERFYSDQCSGRHPFAFVPFSAGPRNCIGQKFALYEEKVIFSTLLRRFRFTYNTVKHGPVKPFMDI
	TTGCGAAGCAGCTATGGGCATCCAGATTAATTCGCAACTTGAAAATTCTGAATATCCTAAGGAACATGAA	LLKPHSGMPLIITPLPTKH*
	TATCCTAATGCGGTGCATAGGTTTTATTTCACTTCGATATGGAGATTTCTCCCTCAATGGATTTACTTCA
	TGACCAAGCACGGCAAAGAATATCAGAAATGCTTGAAAATTATTCACGACTTCACATCCAAAGTATTATT
	CAAAATTAAATTCAAATCTTATTTACTTTTATTGTCAAAGTGCCCACAAATTTTGTTGATAGAAAAAAGA
	AGAGCTTTTCTTGATTTGATGCTAATCGCTGCGAAAGAAGGAGCGGATCTGACAGACATGGATATCCGCA
	ATGAAGTTGACACTTTTATGTTTGAGGGTCATGATACAACCGCCTGTGCTGCAGTTTGGTTCTTATACTG
	CATGGGAATTCACCCCGATTGTCAGGAATTAGCAAGAGAAGAGCTAAACGATGTGTTTGGAGATTCAGAT
	CGCCCCTGCACCATAGAGGATGCGTCCAAACTGAAATATTTAGAATGCTGCATCAAGGAAACGCTCCGCC
	TTTATCCGAGCGTTCCATTAATCAAACGATACAACAATGAGGACTTTGTACTTAGTAACGGATACAAAAT
	CCCAGCTGGCGCAACCTACTCTGTTCATATCTTCGCTCTCCACCGCAACGAAGAAATCTTCCCAGATCCT
	CTTTCGTTCAAACCCGAGAGATTTTACAGCGACCAATGTAGCGGGAGACACCCGTTCGCCTTTGTCCCAT
	TTAGTGCCGGGCCAAGGAACTGCATTGGTCAAAAGTTCGCTCTCTACGAAGAAAAAGTTATCTTTTCGAC
	TTTGCTCAGGCGGTTTCGATTTACTTACAACACTGTCAAACACGGACCGGTCAAACCTTTCATGGATATT
	CTACTCAAACCCCATAGCGGAATGCCACTGATAATCACACCGCTTCCTACCAAACATTAA
303449	ACAGCGAAAGTTTCGGCTTAATAATTCTGTGCTATCTATGTATTTGCTTTGGTGACATTACAACATTCAG	>WBA_PASA_GEN_2100065 [Dappu1:347026]	Dappu1/scaffold_21:76286-79244	Cyp4AN5	347026	Y: sc21c18		EST evidence
	TTTTAAACGTCGCGTCATGATTTTGGCATTATTCTGTCTGGCCGTTGCCGTGATATTTTTCTTTTACCTG	MILALFCLAVAVIFFFYLKFEYSSYVRTIDLIPGPPKVPFFGNALSIPLDPYGGLQKISVEWPKTYGHFR
	AAGTTTGAATACTCTTCATATGTAAGGACCATCGACTTGATTCCAGGACCTCCGAAGGTTCCTTTTTTTG	RGWFGFKGYIDISCPLVTEEILSSQKFIDKGKDYDMLMPWLGEGLLTSAGNKWRKRRRLLTPAFHFQILD
	GAAACGCACTTTCGATTCCACTCGATCCTTATGGAGGTCTCCAAAAAATCTCAGTGGAGTGGCCAAAAAC	NFFDTFNKSADILCQQLQCSLSKKAELNQTEEIEVFPYLKRCTLDIICEAAMGVQINAQIEDSEYIYAVQ
	GTACGGACATTTTAGACGTGGCTGGTTCGGCTTCAAGGGATACATTGACATCTCTTGCCCATTAGTGACA	RYSMVLFEYFTSIWSFLPQRIYFMTKHGKEYQKCLKIIHDFTSKVIQERRKEIDQELETKEVKEKQDGPE
	GAGGAAATATTGTCGAGTCAAAAATTCATTGACAAAGGCAAGGATTATGACATGCTGATGCCATGGCTTG	ESQFKSKKRRAFLDLMLIAAKEGADLTDMDIRNEVDTFMFEGHDTTACAAVWFLYCMGIHPDCQELAREE
	GTGAAGGACTTCTTACTTCAGCAGGGAACAAATGGCGGAAGAGGAGACGTTTGCTGACTCCGGCCTTCCA	LNDVFGDSDRPCTLEDASKLKYLECCIKETLRLYPSVPHIKRYNTEDFVLSNGFKIPAGASYSIHIYTLH
	TTTCCAGATACTCGACAATTTCTTTGACACCTTTAATAAAAGTGCCGATATTCTGTGCCAACAATTACAA	RNEEFFPDPLSFKPERFYSDQCSGRHPFAFVPFSAGPRNCIGQRFALYEEKVIFSTLLRRFRFTYNTTNH
	TGTTCGCTATCCAAGAAAGCGGAATTGAATCAAACAGAAGAAATTGAAGTCTTCCCTTACCTCAAACGAT	GPAKACADMLLKPHHDMPLGITPLKTKEIVREL*
	GCACCCTCGACATTATTTGCGAGGCAGCGATGGGCGTCCAAATCAATGCGCAAATAGAAGATTCTGAATA
	TATTTATGCCGTACAAAGGTATTCCATGGTATTATTTGAGTATTTTACTTCGATATGGAGTTTTCTCCCT
	CAACGGATTTACTTTATGACGAAGCACGGCAAAGAGTATCAGAAATGCTTGAAAATTATTCACGACTTTA
	CATCCAAAGTGATTCAAGAAAGAAGAAAAGAAATCGACCAAGAATTAGAGACAAAGGAGGTGAAAGAAAA
	GCAAGATGGGCCTGAGGAATCGCAGTTTAAATCAAAAAAACGAAGGGCTTTTCTCGATTTGATGCTAATC
	GCTGCGAAAGAAGGAGCGGATCTGACAGACATGGATATCCGCAATGAAGTCGACACTTTTATGTTTGAGG
	GTCATGATACAACCGCCTGTGCTGCAGTTTGGTTCTTGTACTGCATGGGAATTCACCCTGATTGTCAGGA
	ATTAGCAAGAGAAGAGCTAAACGACGTGTTTGGAGATTCAGATCGCCCTTGCACCCTAGAGGATGCGTCC
	AAACTGAAATATTTAGAATGTTGCATCAAGGAAACGCTTCGTCTTTATCCGAGTGTTCCCCACATCAAGC
	GATACAACACTGAAGACTTCGTACTAAGCAACGGATTTAAAATTCCAGCTGGCGCTTCCTACTCTATTCA
	TATCTACACTCTCCACCGCAACGAAGAATTCTTCCCAGATCCTCTTTCGTTCAAACCCGAGAGATTTTAC
	AGCGACCAATGTAGCGGGAGACACCCGTTCGCCTTTGTCCCGTTTAGTGCCGGGCCAAGGAACTGCATTG
	GTCAGAGATTCGCTCTCTATGAAGAAAAAGTTATCTTTTCGACATTGCTCAGGCGGTTTCGATTTACTTA
	CAACACTACCAATCACGGACCGGCCAAAGCATGCGCCGATATGTTACTCAAACCCCATCACGATATGCCC
	CTAGGAATTACACCTCTAAAGACTAAAGAAATCGTTAGAGAATTGTAATGAAATTTGAGCGAACTTTGAG
	GCTTACGTTTTTCTGTTTGAAATGTAATTACTGCGTAGTGAAACGTGGAAGGATTCTAAATTGACTTATC
	GTGTTTAATAAAAAAATAGAATTTTA
301616	ATGGATCTTCTAAAAGAAGTCAGGAAGTTCATCGAAGAAGCGATTGATGAACACAAGCAGAAACCATCTG	>WBA_PASA_GEN_1400079 [Dappu1:347030]	Dappu1/scaffold_14:279628-281330	Cyp2	347030	Y: but no other found	N	pseudogene
	CAGAACCCAGAGATTTTATTGACGTTTACCTTAAAGAAGTTGAAAAAAATAATGACGATTCGTTTTCAGA	MQLEMDQVCGDSLPSLHHKPQLVYTQAVLMEVQRMSGVSPLAIPRRALKSIPFEGYIIPQDAYVIINMYS						EST evidence
	ACAGCTGTTGAATATTATTCTAGATATTCTTTCGGCAGGAGCTGATACCACAGGGAATTCAATTGGTTAG	VHMDETYWTDPEVFRPERHIDKFGHIIKTDRLFPFGAGKRSCLGES*
	ATACCTGTACACAAATGACAGAAATATTTAAATTGATACTTTGTTTTTTCGTTTGGTAGGATTTGCTCTA							100% identicial to 347031.
	CTGTACCTCATTCACCATCCAGACGTCCAAACCAAAATGCAGCTCGAAATGGATCAGGTGTGTGGTGACT
	CATTACCGTCGTTGCATCATAAACCACAATTGGTCTATACTCAAGCTGTTCTTATGGAAGTGCAACGAAT
	GAGTGGTGTTTCACCTTTGGCCATCCCTCGTCGGGCTTTAAAAAGCATTCCGTTTGAAGGCTACATCATT
	CCTCAGGACGCTTACGTCATTATTAATATGTATTCGGTACATATGGACGAAACCTATTGGACAGACCCAG
	AAGTATTTCGACCTGAGCGTCATATAGATAAATTCGGCCACATTATTAAAACAGATCGGCTTTTTCCTTT
	TGGAGCAGGCAAAAGAAGCTGTTTGGGAGAATCGTAGCCCGAACCTCCTATTTCTTATTTACGACATCAA
	TAGTAAAGACGTTCATCTTCCGTTCGCTTCCGGACAGCATCTCTGCTCCATCTCTAGCTCCGTTGGATGG
	CTTTACTTTAGGCCATCGCCCTTTCCAAGCTTATCTAACTAAAAGATAGTCATTTAACCCAGAATTCAAG
	TTAGTCGCTTTATGTGTTAACCATTTTGCTCACTGAGTGTATCATTAATCAAATTTTAAGGACCGAAAGT
	TAGAAACTTTAGATGCGCGTAGCAGCTTACCCAGTGAATCCGTCGTTGTTACAGTATGTTCAAACTTCTG
	TTAAATTTTAACCCAGACAGTTTTTTTGTTTATTTGTCCAGAGTAGAATATGGTTGTCCTGAATGTTGGG
	TGACGTAATGAGTTTATTATTACGCCCTATTTGCTGTTGAGAAAACGTCTCTTTCTTTTTTTCATTCATC
	AAGTGGGTTGTTTGTTCTAGATGCCATAGTAACCAACATGACATAAGCACGTAAAGCAGAAAATAAAGTT
	TTGAGGACCTTTATCTGATTAAGTAAATAATTGATCTGCATTTGATAAGCTTTAGAAACTTGGCGTCTTG
	CGGACGGCAATTTCATCTATAGTAAACTGCGATTGGAAACCCTTAACGCACTGCATTTTTTTAATTAATA
	AAAAGAGCGTTCACAATGTC
223283	ATGATAACTTCCATATTGATTGGTGGATGTGTCCTCTGTGTTGCTGTATGGATTTTCTCTCGTCCCAACA	>WBA_WBA_estExt_fgenesh1_pg.C_140278 [Dappu1:347656]	Dappu1/scaffold_14:1503840-1505871	Cyp360A11	347656	y: s14c133	Y	program was putting two full P450s together. Had to find exons at 3'-end.
	AGTTTCCACCAGGTCCAAAGGGATTGCCACTATTAGGTTGTTTGCTGTCGGTTTCTCAATGGCATCCTGG	MITSILIGGCVLCVAVWIFSRPNKFPPGPKGLPLLGCLLSVSQWHPGCSFMGLLELYYRYGPVCGFYIGP						EST evidence
	CTGTTCATTCATGGGACTTTTGGAGTTGTACTATCGCTATGGACCAGTATGTGGTTTCTACATTGGGCCT	QPVISISGYEACKEAFMNENLNGRPDNGPARMKSKGKRMGVMLVDGDFLTIQKRFTLHHLRDIGFGRQNM						replaces 347031
	CAACCTGTCATTTCTATTAGTGGCTATGAAGCATGTAAAGAAGCTTTCATGAATGAAAACCTAAATGGAA	ESLVSKEVAVLLADMKRQFHDEGNIFEFKNYFNISLVNALWVMLASARFERDDPRLKSLVELFDVVFRSG
	GACCTGATAATGGGCCAGCAAGAATGAAAAGCAAAGGAAAACGAATGGGTGTCATGCTGGTGGATGGAGA	DIVRVAFPCPAILMKLFPAVFAKLGRMDLLKEVWKFIEEAIDEHKQNPSVEPRDFIDVYLKEVEKNNDDS
	TTTTTTGACGATCCAAAAGCGTTTCACATTACACCACTTGCGCGATATCGGCTTTGGTCGACAAAACATG	FSGTAVEYYSRYSFGRG*YHREFN*FALLYLIHHPDVQTKMQLEMDQVCGDSLPSLHHKPQLVYTQAVLM
	GAAAGTCTTGTTAGCAAAGAAGTGGCTGTCCTTTTGGCAGACATGAAACGCCAATTTCACGACGAAGGAA	EVQRMSGVSPLAIPRRALKSIPFEGYIIPQDAYVIINMYSVHMDETYWTDPEVFRPERHIDKFGHIIKTD
	ACATTTTCGAGTTCAAAAACTACTTCAACATTTCACTAGTCAATGCACTCTGGGTGATGCTGGCCAGCGC	RLFPFGAGKRSCLGESLARTSYFLFTTSIVKTFIFRSLPDSISAPSLAPLDGFTLGHRPFQAYLTKR*
	TCGATTTGAGCGTGATGATCCCCGTCTAAAATCGCTCGTCGAGTTATTTGACGTTGTCTTCCGGAGTGGT
	GACATTGTCCGCGTGGCGTTTCCTTGCCCTGCCATTCTCATGAAACTTTTCCCTGCCGTCTTTGCCAAAT
	TGGGGAGAATGGATCTTCTAAAAGAAGTCTGGAAGTTCATCGAAGAAGCGATCGATGAACACAAGCAGAA
	TCCATCTGTAGAACCCAGAGATTTTATTGACGTTTACCTTAAAGAAGTTGAAAAAAATAATGACGATTCG
	TTTTCAGGAACAGCTGTTGAATATTATTCTAGATATTCTTTCGGCAGGGGCTGATACCACAGGGAATTCA
	ATTGATTTGCTCTACTGTACCTCATTCACCATCCAGACGTCCAAACCAAAATGCAGCTCGAAATGGATCA
	GGTGTGTGGTGACTCATTGCCGTCGTTGCATCATAAACCACAATTGGTTTATACTCAAGCTGTTCTTATG
	GAAGTGCAACGAATGAGTGGTGTTTCACCTTTGGCCATCCCTCGTCGGGCTTTGAAAAGCATTCCGTTTG
	AAGGCTACATCATTCCTCAGGACGCTTACGTCATTATTAATATGTATTCGGTACATATGGACGAAACCTA
	TTGGACAGACCCAGAAGTATTTCGACCTGAGCGTCATATAGATAAATTCGGCCACATTATTAAAACCGAT
	CGGCTTTTTCCTTTTGGAGCAGGCAAAAGAAGCTGTTTGGGAGAATCCTTAGCCCGAACCTCCTATTTCT
	TATTTACGACATCAATAGTAAAGACGTTCATCTTCCGTTCGCTTCCGGACAGCATCTCTGCTCCATCTCT
	AGCTCCGTTGGATGGCTTTACTTTAGGCCATCGCCCTTTCCAAGCTTATCTAACTAAAAGATAG
223283 and 239848	ATGATTGTGGAAATCTGTTTATTGGCACTCTCCATTGTTTTAATATTTCAGTTATCGAGAAAGCCAAAAA	>WBA_WBA_1_estExt_fgenesh1_pg.C_140278 [Dappu1:347657]	Dappu1/scaffold_14:1500426-1502956	CYP370A12	347657	Y: S14c133	y	program was putting these two full P450s together as one gene. Arthropods also have
	ACTTTCCCCCAGGACCAATGGGATTGCCTCTTGTTGGATATTTACCTTTTGTGAACAAACTCGATCCTTA	MIVEICLLALSIVLIFQLSRKPKNFPPGPMGLPLVGYLPFVNKLDPYVHKAMKKLADIHGPVTGFYLGPF						two genes at this site. Used that data to build these P450s. Had to find exons at 5'-end
	TGTGCATAAAGCTATGAAAAAATTAGCCGATATCCACGGACCGGTGACTGGATTTTATTTGGGCCCATTT	QPFISVCGYEAVKEALHNEDLNGRPSSGSITERTFGKKLGIMFTDGDFLREQRRFTLRHLRDLGFGRTSS						239848 also helped build this model.
	CAGCCTTTCATTTCGGTTTGCGGGTATGAAGCCGTAAAAGAAGCGCTACATAATGAAGACCTCAATGGTC	ENLIHEEIHELIEEMKISASSNPDSVVDFKALFNPTLINILWTFIAGKRYKHNDEELNRLLHMVDLFVAS						methyl farnesoate epoxidase
	GTCCATCTAGCGGGTCGATCACGGAAAGAACATTTGGCAAAAAGCTCGGTATAATGTTTACAGATGGCGA	GNNVRSNLPIPAVLLRNFPILKKIIGLRTDMFVPIQNFIRAAIDEHEENPSEDDPRDFIDVYLSEAKKQE						concerned about 5'-end as last few amino acids may be part of an intron. Pseudogene?
	CTTTTTACGTGAGCAGCGGCGGTTCACGCTCCGCCATCTTCGTGATTTAGGATTCGGACGAACTTCATCG	KVNPVSTFNKEQLISLIFDLFIAGGDTTGNSIGFVLLYLIHHPDVQRKMQEELDSVCGSSMPTLAQRPSL						EST of 5'-end is consistent with my data.
	GAGAATCTCATCCACGAAGAAATCCATGAACTGATTGAAGAGATGAAAATTTCCGCCAGTTCCAATCCTG	PYTEAVLLEASRLSSIVPFSIPHYALKDTQLQGNTIPKGSIVQINLYSVHLDENYWNDPEKFQPERHLSA
	ATTCCGTAGTCGATTTCAAAGCCTTGTTCAATCCTACCTTAATCAATATCCTGTGGACATTTATTGCTGG	DGTTVIKSDRILPFGAGKRICLGESLARNTLYLFVTSLVKSFQFQAIPNEPLPTLDPRMGFVQVYAPFKA						replaces 347032
	TAAACGGTACAAGCATAATGACGAGGAACTAAATCGTTTGTTGCATATGGTCGACTTATTTGTTGCGAGC
	GGAAACAATGTGCGATCAAACTTGCCTATACCTGCTGTTCTGCTTCGTAACTTCCCCATTTTAAAAAAGA
	TTATTGGCTTGCGCACTGATATGTTTGTTCCTATCCAGAATTTCATTCGAGCCGCCATAGATGAGCATGA
	GGAGAACCCTTCTGAGGACGATCCTCGTGATTTTATCGATGTTTATCTTTCTGAAGCGAAGAAACAGGAG
	AAAGTCAATCCTGTGTCTACATTTAACAAGGAGCAGTTGATTAGTCTTATTTTTGATTTATTCATCGCTG
	GAGGGGATACCACAGGCAACTCAATCGGATTTGTATTGTTGTACCTCATACACCATCCAGATGTCCAGCG
	TAAGATGCAGGAAGAATTAGACAGTGTATGCGGATCTTCCATGCCAACTTTAGCGCAACGTCCAAGTTTA
	CCCTATACGGAAGCTGTCTTGTTGGAGGCTTCACGTTTGTCCTCTATTGTTCCGTTTTCCATTCCCCATT
	ATGCTTTGAAGGATACCCAACTTCAAGGAAACACTATACCCAAAGGGAGTATTGTACAAATCAATCTCTA
	TTCGGTTCATTTGGATGAAAACTATTGGAACGATCCCGAGAAGTTTCAACCTGAACGACATCTCAGTGCT
	GATGGTACAACTGTTATAAAATCGGATCGGATTCTCCCGTTTGGGGCTGGTAAACGGATTTGTTTAGGAG
	AATCGCTAGCCCGCAACACGCTTTACCTGTTCGTAACCAGTTTGGTCAAGTCTTTCCAGTTTCAAGCAAT
	ACCGAATGAACCTCTACCAACTCTTGATCCTCGAATGGGATTCGTTCAGGTGTACGCCCCATTTAAAGCT
	GTTATTAAATCAAGAAATTGA
47355	ATGTTGTTCGAAGCCGTTTCACTCACCGTCTTGGTATTTTTGATCATCAAGGCGTCGCAGCGTCCCCGCA	>WBA_e_gw1.13.243.1 [Dappu1:347045]	Dappu1/scaffold_13:446086-448169	Cyp370A8	347045	Y: S13c60	N	missed by other programs, near other P450s
	ATTTCCCACCTGGACCGAAAGGTATTCCGTTCTTTGGCTATTTACCTTTCCTGTCCAATGGGGAGCCCGT	MLFEAVSLTVLVFLIIKASQRPRNFPPGPKGIPFFGYLPFLSNGEPVYRTMKKLAKTYGPVAGFYVGPNQ						EST evidence
	CTATCGGACGATGAAAAAGCTGGCCAAGACCTACGGACCGGTGGCCGGCTTCTACGTGGGACCCAATCAG	PFISVVGPQAVKEALHNDDLNGRPSNSVIIARTFGEKLGVVFTDGEFWREQRRFTMRQLREMGFGKTSVE
	CCCTTCATCTCGGTGGTCGGCCCCCAGGCTGTCAAAGAAGCCCTGCACAACGACGATTTGAACGGCAGAC	YQMTDEIRDLIDEIKKQGRSNDDFIVDFKGIFVVSVVNILWAIVGGERFQRDDARFKRLLEDIDLFFRVG
	CCTCCAACTCGGTCATTATCGCCCGGACCTTTGGCGAGAAATTAGGCGTGGTTTTCACCGATGGAGAATT	NPVRANFPVPVFLLRLFPGLRSYFGVQTDMFEPLQKFIKETVEQHEKSRSLDADVPRDFIDAYLDEVKQQ
	CTGGCGAGAGCAGCGGCGGTTCACCATGCGCCAGCTGAGGGAAATGGGGTTCGGCAAGACGTCGGTCGAG	SAKNPSTTFTYKQLVATVQDLITGGSETTANSIGFTLLYLINYPQVQHKMQEELDQVCGTALPSLALRAS
	TACCAAATGACGGACGAGATCCGGGACCTGATTGACGAAATCAAGAAGCAGGGCCGGTCGAATGACGATT	LPYTDAVLMEVQRMNTIAPLTAPHRATKDTKLLGYNIPKGSILSINIDSVLNDADTWKDPHCFRPERHLN
	TTATTGTCGACTTCAAGGGAATCTTTGTCGTCTCGGTCGTCAACATTCTCTGGGCCATCGTGGGCGGTGA	VDMTKIVKNENHIPFGVGKRMCLGEPLTRNSYFLFTSALVKTFDFSAIPGQPLPTLEPVVGFTSAYDGFK
	GCGGTTCCAGCGCGACGATGCCAGATTCAAGCGCCTACTGGAAGACATCGACCTCTTCTTCCGGGTGGGC	AVAKPRSGIPTF*
	AATCCCGTCCGAGCCAATTTCCCAGTTCCGGTTTTCCTGCTCCGACTTTTCCCAGGATTGAGGAGCTACT
	TTGGAGTCCAAACGGACATGTTTGAGCCCCTGCAGAAATTTATCAAAGAGACTGTGGAACAGCACGAAAA
	AAGCCGGTCGTTGGACGCCGACGTTCCCCGGGATTTTATCGACGCCTACCTCGACGAGGTGAAACAGCAG
	TCGGCCAAAAATCCTTCGACAACTTTCACCTATAAACAATTAGTGGCAACTGTTCAAGATCTGATCACCG
	GCGGGTCCGAAACAACTGCCAATTCCATAGGATTCACTTTGCTTTACCTGATTAATTACCCTCAAGTACA
	ACACAAGATGCAAGAAGAGCTGGATCAAGTTTGCGGAACCGCATTACCATCTCTGGCTCTTAGGGCCAGT
	TTGCCCTACACCGATGCGGTTCTGATGGAAGTCCAGCGGATGAACACCATCGCTCCTCTGACGGCACCTC
	ACCGTGCGACCAAAGACACGAAACTTCTCGGCTACAACATCCCCAAAGGGAGTATACTGTCAATCAACAT
	CGACTCGGTGCTGAACGATGCCGACACCTGGAAGGATCCGCACTGCTTCCGTCCCGAACGACATTTGAAT
	GTCGACATGACCAAAATTGTTAAAAATGAAAATCACATCCCCTTCGGCGTTGGCAAGCGGATGTGTTTGG
	GCGAGCCGTTGACGAGGAACAGTTACTTCCTGTTCACGTCGGCTCTGGTCAAGACGTTCGACTTTAGCGC
	CATTCCCGGACAACCTTTACCGACGCTGGAACCCGTGGTTGGCTTCACGTCAGCCTACGATGGATTCAAA
	GCCGTCGCTAAACCCCGATCCGGAATTCCGACTTTTTAA
315006	ATGCCTGTCTTAGTGATTTTATTCTGTGCGATTATTGTAATTGTCTTTCTAATCAAGATGTCGCTACGTC	>WBA_NCBI_GNO_1300067 [Dappu1:347046]	Dappu1/scaffold_13:439055-441164	CYP370A7	347046	Y: S13c60	N	EST evidence
	CACCTCATTTCCCACCAGGTCCCAGAGGTGTGCCGTTGCTTGGCTACTTGCCTCTAATGCCCAAGAAGGA	MPVLVILFCAIIVIVFLIKMSLRPPHFPPGPRGVPLLGYLPLMPKKDPFFETMQKLAKNYGPVTGFYLGP
	CCCGTTCTTCGAAACTATGCAAAAATTAGCTAAGAATTACGGACCAGTGACTGGATTTTATTTGGGACCC	TQPFISVVGTQAVREALQNKDLNGRPTGAIILSRTFGERLGLVFVEGHFWQEQRRFALRHLRDLGFGKTS
	ACTCAGCCGTTCATCTCCGTCGTCGGGACCCAGGCCGTCCGGGAAGCCTTGCAGAATAAAGATCTCAACG	IEDQMMGEITDLIAEITAMAKSNPDHVVDFKSIFSVSVVNILWTIVGGKRFQRGDSKFKKLLDNIDRFLQ
	GCAGACCTACCGGTGCAATAATATTGAGTCGAACATTTGGCGAGAGATTAGGCCTGGTGTTTGTGGAAGG	SGKALQVLANLPVPAVLIRIFPSLPRWLGIDTDLFIPLHNFIEETIDEHLAARSKPGHHAARDYIDVYLD
	CCATTTTTGGCAAGAGCAGCGGAGATTCGCGTTACGTCATTTACGTGATCTTGGGTTTGGGAAGACCTCC	EMAKNLSTSTFSKKQLVISIEDLFGAGSHTPASAIEFAVLYLIHYPKIQKKMRQELDDICGDSLPSLAHR
	ATCGAAGATCAGATGATGGGCGAGATTACCGATTTAATTGCTGAAATCACCGCAATGGCTAAATCCAATC	SRLSYTEAVLMEVTRTASVVPLAVPHRAMKNTQLQGFTIPKGSILAISLHSAFKDPTAWGDPENFRPERH
	CTGATCACGTTGTAGATTTCAAATCCATTTTTTCAGTATCGGTGGTTAACATCCTATGGACCATTGTTGG	LDQNGKVIKNDAFTPFGLGKRICLGEPLARNTVFLFVASLVKTFEFQSVPNEALPTLEPNSGILSSPKPF
	CGGGAAAAGATTTCAACGGGGCGATTCAAAGTTCAAGAAACTATTGGACAATATCGATCGATTCTTACAA	KAVVIPRVLNQRKEN*
	AGTGGCAAGGCTCTGCAAGTGTTAGCCAATTTACCTGTTCCTGCGGTTTTAATTCGCATATTCCCTTCTC
	TGCCCAGGTGGCTGGGAATTGATACCGACCTGTTTATTCCTTTACACAACTTCATTGAGGAGACCATTGA
	CGAACATCTTGCCGCCAGATCGAAGCCGGGACATCACGCTGCTCGCGATTATATCGACGTCTACTTGGAT
	GAAATGGCGAAGAATTTGTCAACCAGCACTTTCAGCAAGAAGCAGCTTGTCATATCAATCGAGGACCTTT
	TCGGCGCTGGATCGCACACTCCTGCAAGTGCCATTGAATTTGCAGTCCTTTATTTGATTCATTATCCAAA
	GATTCAAAAAAAGATGCGCCAAGAACTGGACGATATTTGCGGCGATTCTCTGCCGTCACTGGCACATCGA
	TCCCGACTGTCCTATACTGAAGCCGTTTTAATGGAAGTCACGAGAACGGCCAGCGTCGTCCCTCTGGCTG
	TGCCCCACCGGGCCATGAAAAACACGCAACTTCAAGGTTTCACCATTCCCAAAGGAAGTATCCTGGCCAT
	CAGTCTTCACTCGGCTTTCAAAGACCCAACTGCATGGGGAGACCCAGAGAATTTCCGACCTGAACGTCAC
	CTGGATCAAAATGGCAAGGTGATTAAAAATGACGCTTTCACTCCTTTTGGCCTAGGGAAGCGAATTTGTT
	TGGGTGAGCCATTGGCGCGAAATACGGTTTTTCTCTTCGTGGCTAGTCTCGTGAAAACGTTTGAATTCCA
	GTCGGTCCCCAACGAAGCGCTTCCGACTTTGGAACCCAATTCCGGAATTCTATCCAGTCCTAAACCGTTC
	AAAGCCGTCGTCATTCCGCGAGTCTTGAATCAAAGAAAAGAAAATTGA
239125	ATGCCCAATTTACTGATTCTATTCGGCCCGGTTCTTGTGCTTTACACGCTCATCAAATTGTCCAAGCGGC	>WBA_1_SNAP_00007183 [Dappu1:347051]	Dappu1/scaffold_13:432991-435055	Cyp370A5	347051	y:s13c60	Y	was one doublet P450 that I split up. See below for 2nd of doublet
	CACCTCGTTTCCCACCAGGCCCTAGAGGATTACCGCTGCTGGGATACCTTTCACCTGTGCTGTCCAAAAA	MPNLLILFGPVLVLYTLIKLSKRPPRFPPGPRGLPLLGYLSPVLSKKESFFKAMQKLAKKYGPVTGFYLG						EST evidence
	AGAATCATTTTTCAAAGCCATGCAAAAATTGGCCAAGAAGTACGGACCGGTGACTGGCTTCTATTTGGGA	PNQPLISVVGTEAVREALQNQDLDGRLCGALQLHSLTFGERLGITFVEGDVWKKQRKFTHRHLRELGFGK
	CCCAATCAGCCATTGATTTCGGTTGTCGGGACAGAGGCTGTCAGAGAAGCCCTGCAAAACCAAGATCTCG	TSIENQMMNEITDLMSVVAQMARSHPDHVVDFESIFAVSVINILWAIIGGKSYPQNDRTIGNLSYNISRF
	ATGGCAGACTTTGCGGTGCTTTACAACTTCATTCTTTGACCTTTGGGGAGAGACTAGGCATCACTTTTGT	LESGGNLVTGNLPVPAFLLRLFPSLPKLIGMKTYLFRPIQKLIQNTIDEHLLTRIKEDAPRDFIDVYLAE
	GGAAGGCGACGTTTGGAAGAAGCAGCGGAAATTCACGCATCGCCATTTGCGTGAACTTGGGTTCGGCAAA	MEEQSKKDSSSTYSKKQLIAIIQDLAIAGFHTSSSTIVFAILSMINYPTIQQKVRDELEEICGDSLPSLA
	ACCTCAATCGAGAATCAGATGATGAACGAGATCACCGATTTAATGTCGGTTGTTGCCCAAATGGCTAGAT	HQPRLPYTEAVLMEVMRMSPIAPLAVPHRAMKDTQLQGFTIPKGSVLAINLDSVFKDPIAWGDPEIFRPE
	CGCATCCGGATCACGTTGTCGATTTCGAATCCATCTTTGCAGTGTCGGTGATTAACATTTTATGGGCAAT	RHLDQEGKVFRNDAFIPFGLGKRVCLGEALARNTVFLFIASFVKTFQLKPLPNQPPPTLEPAIGFVSNPQ
	TATTGGAGGCAAAAGTTATCCCCAGAACGACCGAACGATAGGCAATCTGTCGTACAACATTAGTCGATTT	PFKAVVIPCAH*
	CTCGAAAGTGGAGGTAATCTCGTGACAGGTAATTTGCCAGTCCCAGCGTTCCTGCTTCGCCTTTTCCCTT
	CTCTACCAAAACTGATTGGAATGAAAACCTATTTGTTTAGACCCATACAAAAACTCATTCAGAACACTAT
	TGACGAACACTTATTGACGAGAATAAAGGAAGACGCCCCTCGTGATTTCATCGACGTCTACTTGGCCGAA
	ATGGAGGAACAATCGAAAAAGGATTCTTCATCTACTTACAGCAAGAAGCAGCTAATAGCAATAATTCAGG
	ACCTTGCTATAGCAGGCTTTCACACTTCTTCCAGTACTATTGTCTTTGCTATTCTCTCGATGATTAATTA
	CCCGACAATCCAACAGAAGGTGCGTGACGAACTGGAAGAAATCTGTGGCGATTCTCTGCCGTCATTAGCA
	CATCAACCAAGACTGCCCTATACTGAAGCTGTTTTAATGGAAGTAATGAGAATGTCCCCCATCGCCCCAC
	TGGCTGTCCCTCATCGTGCGATGAAAGATACGCAACTTCAAGGTTTCACCATTCCCAAGGGAAGTGTTCT
	TGCCATTAATCTCGACTCGGTTTTCAAAGACCCAATCGCATGGGGTGATCCGGAAATATTCCGGCCAGAA
	CGTCACTTGGATCAGGAAGGAAAAGTATTTAGAAATGACGCTTTCATTCCTTTTGGTCTAGGCAAACGAG
	TCTGTTTGGGTGAGGCGTTGGCTAGAAACACGGTATTCCTATTCATTGCGTCGTTCGTGAAAACGTTCCA
	ACTCAAACCTCTGCCAAACCAGCCACCGCCGACGCTGGAACCCGCCATCGGATTTGTTTCAAACCCCCAG
	CCATTCAAAGCCGTCGTCATTCCGTGCGCTCATTAG
47261 and 315005	ATGACTATTTTACTGATTCTATTCTGTGCGGTTGTTGCGATTTTCTTTCTCGTCAAATTGTCACAGCGGC	>WBA_WBA_WBA_NCBI_GNO_1300066 [Dappu1:347056]	Dappu1/scaffold_13:435314-438678	Cyp370A6	347056	Y: S13c60	Y	The intron-exon boundaries at the end of exon three and start of exon 4
	CACCCCATTTCCCACCAGGTCCCAGAGGGGTGCCGTTACTCGGCTATGCGCCTTTTCTGCCCAGAAAGTC	MTILLILFCAVVAIFFLVKLSQRPPHFPPGPRGVPLLGYAPFLPRKSPLFKAMQKLARTYGPVTGFYLGP						are a crapshoot. Left another partially edited piece up because of this problem.
	ACCACTTTTCAAAGCCATGCAAAAATTGGCTAGAACGTACGGACCGGTGACTGGGTTTTACTTGGGACCA	TQPMISVVGTEAVREALQNNDLNGRPSGAILLSRTFGERLGLIFVDGDVWQEQRRFTLRHLRDLGFGKTS
	ACTCAGCCGATGATCTCCGTCGTCGGGACAGAAGCTGTCAGGGAAGCCTTGCAAAATAACGATCTCAACG	IEDQMMDEIADLISEISTTAKSNPDHVVDFKSIFSVSVINILWAIIGGKRFQRDDPKFKKLLDNIDQFLG
	GCAGACCTTCCGGTGCAATATTGTTGAGTCGAACATTTGGCGAGAGATTAGGCCTAATTTTTGTGGACGG	SGNVAQANLPIPAFLVRLFPSLPGRLGIKTQLFVPIQKFIEETIDEHLTTRSKGDVARDYMDVYLDEMEE
	TGATGTCTGGCAAGAGCAGCGGAGATTCACGCTACGTCATTTACGTGATCTTGGGTTCGGAAAAACCTCA	QLKTNGSTSTFSKKQLISSIQDLFAAGSHTSSSGIGFVVLYMIHYPTIQQKIRDELDDICGDSLPSLAHR
	ATCGAGGATCAGATGATGGACGAGATCGCCGATTTGATTTCTGAAATCAGCACAACGGCTAAATCGAATC	SRLPYTEAVLMEVMRMANIAPLTVPHCAMKDTQLQGFTIPKGSILAINLDSTSKDPTAWGDPENFRPERH
	CCGATCACGTCGTAGATTTCAAATCCATCTTTTCAGTATCGGTGATTAACATCCTGTGGGCAATTATTGG	LDQNGKVIKNDAFTPFGIGRRICLGEPLARNTVFLFVACLVKTFEFQSVPNEPLPTLEANSGIVSSPQPF
	AGGCAAAAGATTTCAGCGGGACGATCCAAAGTTCAAGAAACTATTGGACAATATCGACCAGTTTCTAGGA	KAVVIPRGYSL*
	AGCGGTAATGTTGCGCAAGCCAATTTACCTATTCCTGCGTTCTTAGTTCGTCTCTTCCCTTCTCTACCGG
	GCCGGCTTGGAATCAAAACCCAATTGTTTGTTCCTATACAAAAATTCATTGAGGAGACTATCGACGAACA
	TCTAACCACCAGATCGAAGGGAGATGTTGCCCGCGATTACATGGATGTCTACTTAGACGAAATGGAGGAG
	CAGTTAAAGACGAATGGCTCAACCAGCACCTTCAGCAAGAAGCAGCTTATAAGCTCCATCCAGGACCTTT
	TCGCTGCCGGATCCCACACGTCATCAAGTGGCATTGGATTTGTGGTTCTTTATATGATTCATTATCCAAC
	AATCCAACAGAAGATACGTGACGAACTGGACGATATTTGTGGCGATTCTCTGCCGTCACTAGCACATCGA
	TCACGACTGCCCTATACTGAAGCCGTTTTAATGGAAGTCATGAGGATGGCCAACATCGCCCCATTAACTG
	TCCCTCACTGTGCCATGAAAGATACACAACTTCAAGGTTTCACCATTCCCAAAGGAAGCATCCTGGCCAT
	CAATCTCGACTCGACATCCAAAGACCCAACTGCATGGGGAGACCCAGAGAATTTCCGACCTGAACGTCAC
	CTGGATCAAAATGGCAAGGTGATCAAAAACGACGCTTTCACTCCTTTTGGCATCGGGAGACGAATTTGTT
	TGGGTGAGCCATTGGCGCGAAATACGGTGTTTCTTTTCGTAGCTTGTCTCGTGAAAACGTTTGAATTCCA
	GTCGGTCCCCAACGAACCGCTTCCGACGTTGGAAGCCAATTCCGGAATTGTATCCAGTCCACAGCCGTTC
	AAAGCCGTCGTCATTCCTCGAGGCTATTCTTTGTAG
194538	TGTAAGAACACGTTTCAAAATGGCAATTGGGCTGATTTTGGTTTACGTATTGTTGATTGCTTTTCTCGTT	>WBA_estExt_Genewise1Plus.C_130031 [Dappu1:347057]	Dappu1/scaffold_13:230528-232622	Cyp370A1	347057	Y: s13c20	N	EST evidence
	AAGCTTTCGTTGCGACCCTCCAACTTTCCGCCAGGCCCAAGAGGAGTGCCTTTGCTTGGATTTGCTCCTT	MAIGLILVYVLLIAFLVKLSLRPSNFPPGPRGVPLLGFAPFLPKNEPFFRAMQKMAEKYGPVTGFYLGPF
	TTCTGCCAAAAAATGAACCCTTCTTCAGGGCCATGCAGAAAATGGCTGAGAAATACGGGCCTGTGACTGG	LPFISVDGHKAVKEALHNNDLNGRPSGTLVISRTFGKKLGLLIVDGDFWQEQRRFTLRHLRDLGFGKTSI
	TTTCTATTTGGGACCCTTTTTGCCTTTCATTTCTGTGGACGGGCATAAGGCTGTCAAAGAAGCTCTGCAT	EDQMMGEISDLILDITGAAKSDPDHIVDFKAIFTVSVFNILWAIIGGKRYQRDDPAFKQLLANVDLFLRG
	AATAATGACCTAAACGGCAGACCGTCGGGAACCCTCGTTATAAGTAGAACGTTTGGAAAGAAGTTAGGTT	GNIAQVVIPVPAFLVRLFPSLPSRLGVKDELFVPIQQFIEKSIDEHVSTRSKGDAARDFIDVYLDEMEKQ
	TATTGATAGTGGATGGCGATTTTTGGCAAGAACAGCGGAGATTCACGTTACGCCATTTACGTGATCTTGG	LENDSTFTKKQLIASVQDLFTAGSDTSSGTIGFMVLYMINYPTIQQKIREEIENVCGDSLPSLAHRASLP
	ATTTGGAAAAACTTCGATCGAGGATCAGATGATGGGCGAGATTAGCGACCTGATTTTGGATATTACCGGA	FTDAFITEVMRMSSVAPLGIPHLAMKETQLLGFTIPKGSIVSVNINSMLQDTVMWGDPENFRPERHLDAD
	GCTGCTAAATCCGATCCGGATCACATAGTTGATTTCAAAGCCATTTTCACAGTGTCGGTGTTCAACATTT	GKLFRNEAFTPFGIGKRICLGESLARNTVFLFTAALAKTFEFKSLPNKPPPTLEPTIGFVSGPQPFKAVV
	TATGGGCAATTATTGGAGGCAAACGATATCAGCGGGACGACCCGGCGTTTAAACAACTGTTGGCCAACGT	VPLVH*
	TGATCTATTTCTCCGAGGTGGAAACATTGCGCAAGTCGTCATTCCTGTTCCAGCCTTTCTCGTTCGCCTA
	TTCCCTTCTCTACCTAGTCGCCTTGGTGTTAAGGACGAATTGTTTGTTCCCATTCAGCAGTTCATAGAGA
	AATCAATTGACGAACATGTATCGACCAGATCGAAAGGTGACGCCGCTCGTGATTTCATCGATGTCTACTT
	GGACGAAATGGAGAAACAACTGGAAAACGATTCGACTTTCACCAAAAAGCAGCTGATTGCTTCAGTACAG
	GATCTTTTCACTGCAGGCTCCGACACCTCGTCAGGGACGATTGGATTTATGGTTCTCTACATGATTAATT
	ACCCAACCATACAACAGAAGATTCGCGAAGAAATAGAAAATGTCTGTGGCGATTCTCTTCCGTCACTGGC
	ACATCGCGCTAGCTTGCCCTTTACCGATGCGTTTATTACGGAAGTTATGAGGATGTCTAGCGTAGCTCCG
	TTAGGTATTCCCCATCTTGCCATGAAGGAAACGCAACTTCTAGGATTCACCATACCCAAAGGAAGCATCG
	TTTCGGTCAATATCAACTCTATGCTGCAAGACACCGTAATGTGGGGAGATCCAGAAAATTTCCGACCAGA
	ACGTCACCTGGACGCCGATGGAAAACTGTTCAGAAACGAAGCCTTTACTCCTTTCGGCATCGGGAAACGA
	ATTTGTCTGGGTGAGTCTCTGGCTCGGAACACGGTTTTTCTGTTCACCGCAGCCCTCGCCAAAACGTTCG
	AATTCAAATCTCTGCCGAACAAACCACCGCCGACACTTGAACCCACCATCGGATTTGTTTCAGGCCCCCA
	ACCTTTCAAAGCCGTTGTAGTTCCTCTTGTTCACTGAAAAA
209641 and 314976	ATGTTACTCCCTCAGGATTTGGAAGTCATCAAGTCAACAAATATGCCTTTCTTAATGATTTTATTCTGTG	>WBA_WBA_NCBI_GNO_1300037 [Dappu1:347655]	Dappu1/scaffold_13:248179-250316	Cyp370A4	347655	Y: S13c20	Y	a little on 5'-end
	CGGTTCTTGTGATCTTCTATCTCTTCAAGTTGTCGCTACGTCCACCTCATTTCCCACCAGGTCCTAGAGG	MLLPQDLEVIKSTNMPFLMILFCAVLVIFYLFKLSLRPPHFPPGPRGLPLLGYSPLMSKKDPFFKTMQKL						EST evidence
	ATTGCCACTGCTGGGCTATTCGCCATTAATGTCCAAAAAGGATCCGTTCTTTAAAACCATGCAAAAGTTG	AKTYGPVTGFYLGPTQPFISVVGAQAVREALQNNDLSGRPSGAILLSRTFGERLGLTFVEGDVWQEQRRF
	GCTAAGACGTACGGACCCGTGACTGGATTTTATTTGGGACCCACCCAGCCGTTTATCTCCGTTGTCGGGG	TLRHLRDLGFGKTSIEDQMMGEITDLISEINATAKSNRDHVVDFKSIFSVSVINILWAIVGGKRFQRDDP						replaces 347059
	CACAGGCTGTTAGAGAAGCCTTGCAAAATAACGATCTCAGCGGCAGACCTTCTGGTGCAATATTGTTAAG	KFKKLLDNIDQFLQSGDVLQANLPVPAILVRLFPSLPGRLGINTQLFVPIQKFIEETIDEHISTRLKGDA
	TAGAACATTTGGAGAGAGACTAGGCCTAACGTTTGTGGAAGGCGATGTTTGGCAAGAACAGCGGAGATTC	ARDYIDVYLDEMERQLKTNESTTFSKKQLISSIQDLFGAGFHTSSSSIGFAVLYMIHYPTIQQKMRDELD
	ACGCTACGTCATTTACGTGATCTTGGGTTCGGAAAAACATCAATCGAAGATCAAATGATGGGCGAGATCA	DICGDSLPSLAHRLQLPYTEAVLMEVMRIATIAPAGVPHCAMKETQLQGFTIPKGSILAINLDSASNDAT
	CCGATTTGATTTCTGAAATCAATGCAACGGCAAAATCGAATCGTGATCACGTTGTAGATTTCAAATCCAT	AWKDPENFRPERHLDKNGKVIKNENLIPFGLGRRVCLGEPLARNTMFLFVASLVKTFAFKSVPKEPLPTL
	TTTCTCAGTATCGGTGATTAACATCCTATGGGCCATTGTTGGCGGGAAAAGATTTCAACGTGATGACCCG	EPNAAILLSPKPFFATAIPRVYSL*
	AAGTTCAAGAAACTATTGGACAACATCGATCAATTCTTACAAAGTGGTGATGTTCTGCAAGCGAATTTAC
	CTGTTCCTGCGATCCTAGTTCGTCTTTTCCCTTCGCTACCGGGACGGCTTGGAATTAATACCCAATTGTT
	CGTTCCTATACAAAAATTCATTGAGGAAACTATCGACGAACATATTTCCACCAGATTGAAGGGAGATGCT
	GCACGCGATTATATTGATGTCTACTTGGATGAAATGGAGAGGCAGTTGAAGACTAACGAATCAACCACTT
	TCAGCAAGAAGCAGCTTATAAGTTCCATCCAAGACCTTTTTGGTGCGGGATTCCATACATCTTCAAGTTC
	CATTGGATTTGCGGTTCTTTATATGATTCATTATCCAACAATCCAACAGAAGATGCGTGACGAACTGGAC
	GATATTTGTGGCGATTCTCTGCCATCATTAGCACATCGATTACAACTGCCCTATACTGAAGCTGTTTTAA
	TGGAAGTCATGAGAATAGCTACCATTGCCCCGGCGGGAGTCCCTCACTGTGCCATGAAAGAAACACAACT
	TCAAGGTTTCACCATTCCAAAAGGAAGCATCCTTGCCATCAATCTTGACTCGGCTTCCAACGATGCAACT
	GCATGGAAAGACCCAGAGAATTTCCGACCTGAACGTCATTTGGATAAAAATGGGAAGGTGATTAAAAACG
	AAAATCTCATTCCTTTTGGCCTAGGGAGACGGGTTTGTTTGGGCGAACCATTGGCTCGGAATACAATGTT
	TCTTTTCGTGGCTTCCCTCGTAAAAACATTTGCATTCAAATCTGTCCCCAAAGAACCGCTTCCGACGTTG
	GAACCCAATGCCGCAATTTTATTGAGTCCGAAACCGTTTTTTGCCACCGCAATTCCACGAGTCTATTCAT
	TGTAGGGTATTGTTTTTTTTTACAACTTATATCATAAATATTTGACAATGC
99784	ATGACTATTTTGCTGATTTTATTTTGTGTGTTGCTTGCTATTTTCTTTTTCATCAAGTTAACTTTGCGAC	>WBA_fgenesh1_pg.C_scaffold_13000037 [Dappu1:347061]	Dappu1/scaffold_13:245475-247554	CYP370A3P	347061	Y: S13c20	Y	no ESTs
	CACACAATTTTCCACCAGGTCCTAGAGGAGTGCCGTTGCTTGGCTATGCGCCATTGATGCCCAAAACAGA	MTILLILFCVLLAIFFFIKLTLRPHNFPPGPRGVPLLGYAPLMPKTEPIFKVMQKLAKTYGPVTGFYLGP						appears to be missing part of exon three as compared to other
	ACCCATTTTCAAAGTGATGCAGAAATTAGCCAAGACGTACGGACCGGTGACTGGGTTTTATTTGGGACCA	TQPFISVVGPQAVKEALQNNRISTADLPEQRRFTLRHLRDLGFGKTSIEDQMMEEINELISDITEAAQSD						similar P450s from arthropods and fish
	ACTCAGCCGTTTATTTCGGTTGTCGGACCACAGGCTGTCAAAGAAGCCTTGCAAAATAACCGCATCTCAA	PEHVVDFKLIFTVSVINILWQSSEGKDIAGTILSLRKYWTTSISLSELAMLWLVIYLVPAFLIRFFPSLP
	CGGCAGACCTTCCGGAACAACGGAGATTTACACTTCGTCATTTACGTGATCTTGGGTTCGGCAAAACATC	RRLGLNTHLFIPIQKLIQETIDEHVSTRSKGDAPRDFIDVYLDEMEEQSRKDSSSTFGRKQLVGIVQDLF
	GATCGAGGATCAGATGATGGAAGAAATTAACGAACTGATTTCGGATATTACTGAAGCTGCTCAATCTGAT	AAGSHTSSSTIGFGILFMINYPTIQKKMCDELNDVCGDSLPSLAHRSRLPYTEAVLMEVMRIASITPLAV
	CCCGAACACGTGGTAGATTTCAAATTAATTTTCACGGTGTCAGTGATCAATATTTTGTGGCAATCGTCGG	PHCAMKDTQLQGFTIPKGSVLAINLDSAFKDPTAWEEPETFRPERHLDQEGKLIKNDAYIPFGLGKRVCL
	AGGGAAAAGATATCGCCGGGACGATCCTGAGTTTAAGAAAATATTGGACAACATCGATCAGTTTGTCCGA	GEPLARNTVFLFMASLVKTFEFKSLPNQPPPTLEPAMGLVSGPQPFKAVVIPRAP*
	GCTGGCAATGCTGTGGCTGGTAATTTACCTAGTTCCAGCCTTCCTCATTCGGTTTTTCCCATCTCTACCG
	AGACGTCTTGGATTGAATACTCATTTGTTTATTCCTATACAAAAACTAATTCAGGAGACTATTGACGAAC
	ATGTATCCACGAGATCAAAGGGAGATGCCCCTCGTGATTTCATCGATGTCTACTTGGACGAAATGGAGGA
	ACAATCAAGAAAGGATTCTTCTTCTACCTTTGGAAGAAAGCAGCTAGTAGGAATAGTTCAGGATCTTTTC
	GCTGCAGGATCCCACACTTCTTCTAGTACCATTGGATTTGGTATTCTCTTCATGATTAATTATCCAACAA
	TCCAAAAGAAGATGTGTGACGAGCTGAACGATGTCTGTGGAGATTCTCTGCCTTCCCTAGCACATCGATC
	ACGACTGCCCTACACTGAAGCTGTTTTGATGGAAGTAATGAGGATTGCCAGCATCACTCCACTGGCTGTT
	CCTCATTGTGCCATGAAGGATACACAACTTCAAGGTTTCACCATTCCTAAGGGAAGCGTTCTTGCCATCA
	ATCTGGACTCGGCTTTCAAAGATCCAACTGCATGGGAAGAGCCGGAAACTTTCCGGCCAGAACGTCACTT
	GGATCAAGAAGGAAAACTGATTAAAAATGACGCCTACATTCCCTTTGGTCTTGGCAAACGAGTATGTTTG
	GGTGAGCCGTTGGCTAGAAATACGGTATTCCTTTTCATGGCGTCACTAGTAAAAACGTTCGAGTTCAAAT
	CTCTGCCAAACCAACCGCCGCCGACATTGGAACCCGCAATGGGATTAGTTTCAGGACCCCAACCTTTCAA
	AGCTGTCGTCATTCCACGCGCTCCTTAA
314974	ATGGCTATTTTGATGATTTTCATTTGCGTATTGTTGATTGTTTTTCTCGTTAAGCTTTCGTTGCGACCCT	>WBA_NCBI_GNO_1300035 [Dappu1:347068]	Dappu1/scaffold_13:240022-244528	Cyp2,15,305	347068	Y: S13c20	Y	The 5'-end of this is a P450. The 3'-end as modeled by NCBI is not a P450
	CCAACTTTCCACCAGGCCCAAGAGGAGTGCCTTTGCTTGGATTTGCTCCTTTTCTGCCAAAAAATGAACC	MAILMIFICVLLIVFLVKLSLRPSNFPPGPRGVPLLGFAPFLPKNEPFFRVIQKMAEKYGPVTGFYLGPF			although manual			There is EST evidence for both ends, but there is a giant intron and missing
	CTTCTTCAGAGTCATTCAAAAAATGGCTGAGAAATACGGGCCTGTGACTGGTTTCTATTTGGGACCCTTT	LPFISVDGKKAVKEALHNNDLNGRPSGTLLKSRTFGEKLGLVLVDGDFWQEQRRFTLRHLRDLGFGKTSI			user model not			sequence between the two genes. Therefore, it is impossible to determine
	TTGCCTTTCATTTCTGTGGACGGGAAAAAGGCTGTCAAAGAAGCTCTGCATAATAATGACCTGAACGGCA	EDQMVDEISDLISDITEAAKSDPDHVVDFKAIFTVSVFNSLWTIIGGKRFQRDDPAFKQLLANVDLFLRG			released			if this is a full P450 or a pseudogene.
	GACCGTCGGGCACACTCCTTAAAAGTAGAACGTTTGGAGAGAAGCTAGGTCTAGTGTTAGTCGACGGCGA	GNIAQVVIPVPAFLGCG
	TTTTTGGCAAGAGCAGCGGAGATTCACGTTACGCCATTTACGTGATCTTGGGTTTGGAAAGACATCGATC							This is the same sequence (only 5'-end) as sequence 347180. So this sequence can be ignored.
	GAGGATCAGATGGTGGACGAGATTAGCGATTTAATTTCTGATATTACCGAAGCTGCTAAATCCGATCCCG
	ATCACGTAGTCGATTTCAAAGCCATTTTCACAGTGTCGGTGTTCAACAGTTTATGGACAATCATTGGAGG
	CAAACGATTCCAGCGGGACGACCCGGCGTTTAAACAACTGTTGGCCAACGTTGATCTATTTCTCCGAGGT
	GGAAATATTGCGCAAGTCGTCATTCCTGTTCCAGCCTTTCTCGGCTGTGGGTGAAG
221817	GAAACCCGGCAGAAGAAAGTATACATACACCCGGCACTCCACTGCTAATTCTATTTTGGGGGTGCACCCA	>WBA_estExt_fgenesh1_pg.C_60407 [Dappu1:347070]	Dappu1/scaffold_6:1914515-1917072	Cyp360A9	347070	Y: S6c344	N	lots of EST evidence
	TTTTCAATTGTTTAGATTTTTTTCTCTCAAATTGGCCCATAATGGACGCTTTATCTCTTTTATTCTCGCC	MDALSLLFSPTVWIIPALYILYWYGTSTFDYFKSQGIKGPKPLPYVGNMWGVWKKNIPKYDKEMTAKYGR
	GACAGTATGGATAATTCCAGCCTTGTATATCCTCTACTGGTATGGGACTTCGACGTTCGACTACTTCAAG	TFGYFDGTLPNLYTTDINLIKSIFVKDFDHFVNRRTFSVKRKVFRKMLTIIQDKEWKDVRSSVTPVFTTG
	TCACAAGGTATTAAAGGTCCAAAACCCCTGCCATATGTTGGCAACATGTGGGGTGTGTGGAAAAAGAACA	KIKLMSKMITECANRLVIKFQTIAETEGKLNAKMQFSAFTMDVIARCAFGMTIDNLGEKDDPFMTKAKVV
	TTCCGAAATATGACAAGGAAATGACAGCAAAGTATGGCCGAACCTTTGGGTATTTCGACGGAACTCTGCC	FNPPANKSPLILLPFMLPNLLGFVGESIFFPKEFDFFINILEGLIKQRSNSTEKYNDFVEVATEAIMEHT
	GAATCTTTACACGACTGACATCAATCTTATCAAATCAATTTTCGTCAAAGATTTCGACCACTTCGTCAAT	KTVNGKQVPIWTREEVDEIVTSQSMLFMLAGFDTTATTLTNSAFLLARNPEVQERLYKQVVRKHEQFGQV
	CGCAGAACTTTCTCAGTCAAGCGCAAAGTTTTCCGCAAAATGTTGACTATTATTCAAGACAAGGAATGGA	NHEMILDFPYVDHVIHEVLRMYPPLLRVERVCNKEVTYNGIRIKKDMVVTVPAFALHYDEEYYPDPYRFN
	AAGATGTCCGCTCGTCCGTCACTCCCGTCTTCACCACGGGCAAGATCAAACTGATGTCAAAGATGATAAC	PDRWDPESEIKPNPNVFMPFGMGPRNCVGMRFAIEEMKIALCTLVKNFRFFPVAETPEEMQFEDGFIGVI
	AGAGTGTGCCAACCGGCTGGTAATCAAATTTCAAACGATAGCTGAGACTGAAGGGAAACTAAATGCTAAA	QPIHATVGIESR*
	ATGCAATTTAGCGCATTCACCATGGACGTGATTGCCCGTTGCGCATTTGGAATGACCATCGACAATTTGG
	GCGAGAAAGACGATCCGTTCATGACGAAAGCCAAAGTCGTTTTCAATCCACCAGCCAACAAGTCACCGCT
	TATTCTTCTTCCATTCATGTTACCGAATCTGTTAGGATTCGTGGGTGAGAGCATATTTTTCCCCAAAGAA
	TTTGATTTCTTCATCAACATTTTGGAGGGCTTAATCAAACAACGTTCCAATTCGACAGAGAAATACAACG
	ACTTTGTGGAAGTTGCCACCGAGGCCATTATGGAGCACACCAAAACGGTTAATGGCAAGCAAGTGCCCAT
	CTGGACTAGAGAAGAGGTCGATGAAATTGTCACCTCTCAGTCCATGTTATTCATGTTGGCTGGCTTCGAC
	ACTACCGCTACTACGCTGACCAATTCGGCTTTCCTGCTGGCCAGAAACCCCGAAGTCCAAGAGAGATTGT
	ACAAACAAGTTGTGAGAAAACACGAACAATTCGGCCAAGTGAATCACGAAATGATTCTCGATTTCCCGTA
	CGTCGATCACGTTATTCACGAGGTTCTACGCATGTATCCTCCATTGCTTAGAGTTGAGAGAGTGTGCAAT
	AAGGAAGTGACGTACAATGGCATTCGCATCAAGAAGGACATGGTAGTAACTGTTCCAGCCTTCGCCCTTC
	ACTACGATGAGGAGTACTACCCGGATCCTTACAGATTCAATCCCGACAGATGGGATCCTGAAAGTGAAAT
	CAAGCCAAACCCCAACGTGTTCATGCCATTTGGAATGGGCCCCCGCAACTGCGTCGGCATGCGATTCGCC
	ATAGAGGAAATGAAAATCGCCTTGTGCACCCTCGTCAAAAACTTCCGCTTCTTCCCAGTAGCGGAGACAC
	CCGAGGAGATGCAGTTCGAAGATGGATTTATAGGAGTCATACAACCCATTCACGCAACAGTTGGCATCGA
	ATCACGTTGACGACAACAACCTACGGACAGTTTGCTTGTCTGAGAAGATATCAAGTTTTAAAGCAGCTAT
	GTATATGCATTAATACAAGAGTGTTTTACTTT
312618	ATGGACGCCTTGTCGTTTGTATTCCACCCGGCCGTATTGGCAGTTTCAGCCTTGTATTTTCTCTACTGGT	>WBA_NCBI_GNO_0600417 [Dappu1:347071]	Dappu1/scaffold_6:1917651-1920103	Cyp360A8	347071	Y	N	much EST evidence
	ATGGAACTTCGACGTTTGACTACTTTAAATCACAGGGAATTAACGGTCCCCAACCCCTGCCGTATTTCGG	MDALSFVFHPAVLAVSALYFLYWYGTSTFDYFKSQGINGPQPLPYFGNVWGVWRENLPKYDKKMTAKYGK
	TAATGTTTGGGGTGTGTGGAGGGAGAACCTTCCAAAGTATGACAAGAAAATGACAGCAAAGTATGGGAAA	TFGYFDGTLPNLFTTDINLIKSVFVKDFDHFVNRRSFEVKRKVFRKMLSIIQDKEWKDVRSSVTPVFTTG
	ACCTTTGGCTATTTTGACGGAACTCTGCCGAACCTTTTCACGACTGACATCAACCTTATCAAATCAGTTT	KIKLMSKMITECANRLVIKFQTIAETEGKLDAKMQFSAFTMDVIARSAFGMTIDNLGGKDDPFMTKAKGV
	TCGTCAAAGATTTCGACCATTTCGTTAATCGCAGAAGTTTCGAAGTCAAACGCAAAGTCTTTCGCAAAAT	FNPPANKSALIMIPFVFPKLLAYAGDRIFFPKAFYFFIDILEDLIKQRSNSTEKYNDFVEVATEAIMEHT
	GTTGAGTATTATTCAAGACAAAGAATGGAAAGATGTCCGCTCGTCCGTCACTCCCGTCTTCACCACGGGC	KTVNGKQVPIWNREEVDEIVTSQSMLFLLAGFDTTATTLTNSAFLLARNPEVQERLYEQVVRKHEKIGEV
	AAGATCAAACTGATGTCAAAGATGATAACAGAGTGTGCCAACCGGCTAGTAATCAAATTTCAAACGATAG	NHEMILDFPYVDHVIHEVLRMYPPVPRVERACNKEVTYNGIHIKKGVVVTVPTFPLHYDEEYYPDPYRFN
	CTGAGACTGAAGGGAAATTGGATGCCAAAATGCAATTTAGCGCATTCACCATGGATGTGATTGCCCGGAG	PDRWDPESEIKPSPYVFMPFGMGPRNCVGMRFAMEEMKIALCTLVKNFRFFPVAETPEEMQFEDGFLGVV
	CGCATTTGGGATGACCATAGACAACTTGGGCGGGAAAGACGATCCGTTCATGACGAAAGCCAAAGGTGTT	QPIHATVGIESRS*
	TTCAATCCACCAGCCAACAAGTCAGCGCTTATTATGATTCCATTTGTGTTCCCAAAACTGTTGGCGTACG
	CTGGGGACAGAATTTTTTTCCCGAAAGCTTTTTATTTCTTCATCGACATTTTGGAGGACTTAATCAAACA
	ACGTTCCAATTCGACAGAGAAATACAACGACTTTGTGGAAGTTGCCACCGAGGCCATTATGGAGCACACC
	AAAACGGTTAATGGCAAGCAAGTGCCCATCTGGAATAGAGAAGAGGTCGATGAAATTGTCACTTCTCAGT
	CGATGTTATTTTTGCTGGCCGGCTTTGACACTACCGCTACTACGCTGACCAATTCGGCTTTCCTGCTGGC
	CAGAAACCCCGAAGTCCAAGAGAGATTGTACGAACAAGTTGTGAGAAAACACGAAAAAATCGGCGAAGTG
	AATCACGAAATGATTCTCGATTTCCCGTATGTGGACCACGTTATTCATGAGGTTCTCCGTATGTATCCTC
	CAGTGCCTAGGGTTGAGAGAGCTTGCAATAAGGAAGTGACGTACAATGGCATCCACATCAAGAAGGGCGT
	AGTCGTAACTGTTCCAACCTTTCCCCTTCACTACGACGAAGAGTACTACCCGGATCCTTACAGATTCAAT
	CCCGACAGATGGGATCCTGAAAGTGAAATCAAGCCCAGCCCGTACGTGTTCATGCCATTCGGAATGGGAC
	CCCGCAACTGCGTCGGCATGCGATTCGCCATGGAGGAAATGAAAATCGCCTTGTGCACCCTCGTCAAAAA
	CTTCCGCTTCTTCCCAGTAGCGGAGACACCCGAGGAGATGCAATTCGAAGATGGATTTTTGGGAGTCGTC
	CAACCCATTCACGCAACAGTTGGCATCGAATCACGTTCATGAGCAATTTTGTCTTATCTTAGTTTATATT
	TGTTCTCCTTTTAAAACAAATTCAGTTAATGTGCTGATCGCGACGAATAAATATAATAGCTGCATGG
96715	ATGTACCGACGTCGGGCGTTTCAGTTTTTTCGTCGACTTGGCATTCCCGGACCGCAACCGAATTTGATTA	>WBA_1_fgenesh1_pg.C_scaffold_5000210 [Dappu1:347080]	Dappu1/scaffold_5:1454205-1456142	Cyp361A1	347076	Y: 5c128		TXS
	AAGGCAATGCCGACAAAATGCGAGACCTCTCCTTGGTGCCCATTCACATCATGGATGAATGGCAGGCGGA	MYRRRAFQFFRRLGIPGPQPNLIKGNADKMRDLSLVPIHIMDEWQAEFGDFYGYYIGMKPYVVVKDLDLI						EST evidence
	ATTTGGTGACTTTTACGGCTATTACATCGGAATGAAGCCTTATGTGGTGGTTAAAGATCTGGATCTGATC	QQVLIRDFHKFVNRPAMGIEIRPVINTLVGLRGQRWKEVRRVISPTFSARKMRKINCTINRCVDILVEVV
	CAACAAGTTCTCATCCGCGACTTCCACAAATTTGTCAACCGGCCGGCTATGGGCATCGAAATCAGGCCCG	GNHAESQSDIDFYGVFQGLTCQVIAECALNTTVDCQRKPDDEFLNSLRQFLKQANNPIINLAIFFPLVRE
	TCATCAACACCTTGGTTGGTCTGCGCGGTCAGCGATGGAAGGAGGTGCGGCGGGTCATTTCGCCAACATT	ILAVVFRVASPCGQFTQSIIDKVQGVIDSRRNDYQVGVAPTSHNDILQLLMEASENRLESENADGRSRAN
	TTCCGCTCGTAAAATGCGCAAAATCAATTGCACCATCAATCGTTGCGTCGACATTCTGGTGGAGGTCGTC	QLLTDDEIIANAWVFLLGGFETTANALTYCAYLIATHPDVQEKLHQELMDHLGVRIHHSVPLSNYNKISQ
	GGTAACCACGCCGAGAGTCAAAGCGACATTGACTTTTACGGCGTCTTCCAGGGTCTAACTTGCCAGGTGA	LTYLDQVFSEALRLFPPVVLFVNREAAEDTQLGQFHIPAGTNVQIPIWQVHHDPNLWPDPYRFDPDRFEP
	TTGCTGAATGCGCACTCAACACGACAGTCGACTGTCAACGTAAACCGGACGATGAATTCCTCAATTCTCT	ELKKDRHPMAWIPFGSGPRSCLGIRFACLEAKIALAKLLMKYRLVPCERTEEKLTLSVPTVTLNPKNGVW
	TCGTCAGTTCTTGAAGCAAGCCAACAATCCCATCATCAATTTGGCCATTTTCTTCCCACTCGTCAGAGAG	LRAERREATSAC*
	ATCCTGGCCGTTGTTTTTCGAGTGGCTTCGCCTTGTGGTCAATTCACGCAGTCCATCATCGATAAAGTTC
	AAGGTGTCATTGATAGTCGCCGAAATGACTACCAAGTGGGAGTTGCTCCAACCAGCCACAACGACATCCT
	TCAACTGTTGATGGAAGCATCTGAGAATCGTCTGGAGAGTGAAAATGCTGACGGACGTAGCCGGGCCAAT
	CAATTGCTGACGGATGATGAAATCATCGCAAATGCCTGGGTCTTCCTCTTGGGCGGTTTTGAAACCACAG
	CTAATGCTCTCACCTACTGCGCATATCTGATCGCTACTCATCCTGACGTCCAAGAGAAACTCCATCAGGA
	ACTAATGGATCACCTGGGGGTAAGAATCCATCACTCCGTCCCACTCTCAAACTACAACAAAATCAGCCAG
	TTAACTTACCTGGACCAGGTATTTTCCGAGGCCTTGAGGCTCTTCCCACCTGTGGTGTTGTTCGTGAACC
	GAGAGGCGGCTGAAGACACCCAACTTGGTCAATTTCACATCCCGGCCGGCACCAATGTTCAAATTCCCAT
	TTGGCAAGTCCACCACGACCCCAACTTGTGGCCGGATCCTTACCGCTTCGATCCCGACCGATTCGAACCA
	GAGTTGAAAAAGGACAGACATCCCATGGCATGGATTCCGTTCGGTTCCGGACCGCGTTCTTGTCTTGGAA
	TTCGATTCGCATGTCTGGAAGCTAAAATCGCCCTGGCCAAGCTTCTCATGAAATACCGATTGGTGCCTTG
	TGAGCGAACAGAAGAAAAGCTGACGCTCTCGGTCCCGACGGTGACTCTCAATCCTAAGAATGGCGTCTGG
	TTACGAGCGGAAAGGAGAGAAGCAACATCGGCTTGCTGA
312048	ATGGGAGTCGGTGGAGCCCGTCTAGTCGTCGAAGATTTGCTGGTAGTAGTTGGGGCTTCGGTCGTTGTTG	>WBA_NCBI_GNO_0500217 [Dappu1:347081]	Dappu1/scaffold_5:1414456-1446730	Cyp4c55	347081	Y: s5c122	N	large tandem area, EST evidence for 3'-end
	TTGTCGTTGTCGGCTTCGTGGTGGTGGAAGAAGGAAACATTCTTCCGGATGTCGTACTGCTGGATAAAGC	MGVGGARLVVEDLLVVVGASVVVVVVVGFVVVEEGNILPDVVLLDKAVLTTFSSSSESDSGESTDSSNFG
	CGTTTTGACGACATTTTCTTCTTCTTCAGAGTCGGATTCGGGAGAATCCACCGATTCCAGCAACTTTGGG	LGVEEVAGYLPHGLHLFQTWNKRSVVRAWIGPLAIFAVGSAEGVEVVLGSNKIIDKSREYNFLQPWLATG
	TTGGGAGTTGAAGAAGTGGCAGGCTATCTCCCCCACGGATTGCATTTATTTCAAACGTGGAACAAGAGAT	LLTSTGSKWHKRRKLLTPTFHFKILEDFIHVFNEQSAVLVKKLGEKVGQDFDIFPFITRCTLDVICETAM
	CGGTAGTGCGAGCCTGGATTGGACCTTTGGCTATATTCGCAGTTGGTTCGGCCGAAGGCGTAGAGGTTGT	GRHVNAQSNTDSEYVEAVYKMTRIVQTRQSRPWLQPDWLFRLFPMASDQSRYLSILHGFTDQVIRERKIE
	GCTTGGCAGTAATAAAATTATCGACAAGAGCCGAGAATATAATTTCTTGCAGCCCTGGTTGGCCACCGGA	FKQRNKEQQSGSLKEEDEEYLLKKPRLAFLDLLIEASQDGKVLSDLDIREEVDTFMFEGHDTTAAAITWS
	CTGCTGACTAGCACGGGCAGCAAGTGGCACAAGCGCCGCAAGTTGCTGACACCGACTTTCCATTTCAAGA	LFLIGNHPEVQEKVSEELTRVFGDSNRPVTMADLSELKYLECCIKEALRLYPSVPLMARELMEDTTICGY
	TTCTGGAGGATTTTATCCACGTCTTCAATGAACAAAGTGCCGTACTCGTCAAAAAGCTGGGCGAGAAAGT	DLPVGSTLMIVPFIVHRDPTYFPDPESFKPERFFPENIQGRHPYAYVPFSAGPRNCIGQKFAQMEEKVIL
	CGGCCAGGATTTTGACATTTTCCCATTCATCACGCGATGCACGCTCGACGTCATTTGCGAAACGGCCATG	ASLLRRFHVNSLDKPEDISLLVELILRPRDGIRLHLTPKMQHC*
	GGGCGACACGTCAATGCCCAGAGTAACACCGACTCTGAATACGTCGAAGCTGTTTACAAAATGACCAGGA
	TCGTCCAGACGAGACAATCTCGGCCGTGGCTTCAACCCGATTGGCTCTTTCGTCTTTTTCCTATGGCATC
	CGACCAATCAAGATACCTGTCGATCCTTCATGGATTCACTGATCAGGTGATTCGTGAACGAAAAATAGAA
	TTCAAACAACGCAATAAGGAACAGCAGTCAGGATCGTTGAAGGAGGAAGACGAGGAATACTTATTGAAGA
	AACCGCGTTTGGCTTTTCTGGATCTGTTGATTGAAGCCTCGCAAGATGGCAAAGTGCTCAGTGATCTTGA
	CATTCGTGAGGAAGTTGACACCTTCATGTTTGAAGGTCACGATACGACTGCAGCTGCAATCACTTGGTCC
	CTTTTTCTAATTGGCAACCACCCTGAAGTGCAGGAAAAAGTGAGTGAGGAACTGACACGAGTATTTGGCG
	ACTCTAATCGTCCAGTCACCATGGCCGACTTGAGTGAATTAAAATATCTCGAGTGCTGCATCAAGGAAGC
	CCTGCGTCTTTACCCAAGTGTTCCTCTCATGGCCAGGGAACTGATGGAAGATACAACCATTTGCGGTTAC
	GACCTTCCCGTAGGATCCACATTGATGATCGTTCCCTTCATAGTCCACCGCGATCCTACCTACTTCCCCG
	ACCCGGAGAGTTTCAAACCGGAGCGTTTCTTTCCGGAAAACATTCAAGGTCGACATCCGTATGCGTATGT
	CCCATTCAGCGCTGGACCTCGTAATTGTATCGGTCAGAAATTTGCTCAGATGGAGGAGAAGGTCATCCTC
	GCTTCCTTATTGCGTCGCTTCCACGTCAATTCGTTGGACAAACCAGAAGATATTTCTTTATTGGTCGAAT
	TAATCTTGCGACCCCGAGATGGAATTCGTCTTCACTTGACCCCAAAAATGCAGCATTGCTAA
312047	ATGGGTTTTCAAATAGTTCCTGAAGGTTTGTATCGTTTGTTTCCGAATGCGGTGACACTCGTCACTTCGT	>WBA_NCBI_GNO_0500216 [Dappu1:347082]	Dappu1/scaffold_5:1411408-1414083	Cyp4c56	347082	Y: s5c122	N	no EST evidence
	TCGCAACTGTCCTTTTCTGTGTTGTTGGAACGGCTTTGTACCGACGTTACAAGTTCTTTCGTCAATGTAG	MGFQIVPEGLYRLFPNAVTLVTSFATVLFCVVGTALYRRYKFFRQCSVIPGPSAQIPLFGSLTELFLEPE
	CGTGATTCCAGGCCCATCAGCTCAAATTCCTCTTTTCGGAAGTTTAACGGAATTATTCCTGGAACCTGAA	GILPHFMKLFNTWSKKSVTRLWIGPFPMITIGSAEGAEVVLGSNKIIDKGREYNFIQAWLATGLLTSTGS
	GGGATTTTACCACACTTTATGAAGTTATTCAACACATGGAGCAAGAAATCAGTAACACGATTATGGATAG	KWHKRRKMLTPTFHFKILEEFIHVINEQSDVLVEKLNEKVGQDFDIFPFITRCTLDVICETAMGRHVNAQ
	GCCCTTTTCCTATGATTACCATCGGTTCAGCTGAGGGCGCAGAGGTGGTACTTGGTAGCAACAAGATCAT	GKSDSDYVQAVYKVTRIIQARQTRPWLQIEWLFRLLPVGLEQKRCLSILHGFTDQVIRERKLEYKMQKAK
	CGACAAAGGCCGGGAATATAATTTCATCCAAGCCTGGTTGGCTACTGGACTTTTGACGAGCACAGGCAGC	EEKETDPLADNVVIEKSRLAFLDLLIEASQDGKMLSDLDIREEVDTFMFEGHDTTAAAINWSLFLIGGNP
	AAATGGCATAAACGACGCAAAATGTTGACTCCAACTTTCCATTTCAAAATCCTCGAGGAATTTATCCACG	EVQEKVSEELTRVFGESNRPVTMADLSELKYLEYCIKEALRIYPSVPIISRALLEDVTVCGYDIPVGSTL
	TCATCAATGAACAAAGTGACGTACTCGTCGAAAAGCTGAACGAGAAAGTCGGCCAGGACTTTGATATTTT	MIVPYIIHRDPTYFPDPESFKPERFFPENIQGRHPYAYVPFSAGPRNCIGQKFAQMEEKIILASVLRRFH
	CCCTTTCATCACGCGGTGCACGCTCGATGTCATTTGCGAAACGGCCATGGGTCGCCATGTAAACGCACAA	VKSLDKADDMPLLAELILRPRDGIRLHLTPKFPTGSPVI*
	GGCAAAAGCGACTCCGATTACGTCCAAGCTGTTTACAAAGTGACCCGAATTATTCAAGCGAGACAAACGC
	GGCCGTGGCTACAAATCGAATGGCTATTCCGACTTTTACCTGTCGGATTGGAGCAAAAGAGATGCTTGTC
	CATTCTTCATGGTTTTACGGATCAGGTGATTCGCGAAAGAAAACTTGAATACAAAATGCAAAAGGCTAAG
	GAGGAAAAAGAAACGGATCCATTAGCAGACAACGTTGTCATAGAAAAATCCCGATTAGCCTTCCTGGATC
	TCTTGATCGAAGCCTCGCAAGATGGCAAAATGCTTAGCGATCTTGACATTCGAGAGGAAGTAGACACCTT
	CATGTTTGAAGGTCACGATACGACTGCAGCTGCCATCAACTGGTCATTATTTCTTATTGGAGGCAATCCT
	GAAGTCCAGGAAAAAGTGAGTGAGGAACTGACACGAGTATTTGGCGAATCTAATCGTCCAGTCACCATGG
	CCGATTTAAGCGAATTAAAATACCTCGAGTACTGCATCAAAGAAGCCCTCCGTATTTATCCGAGTGTTCC
	TATTATCTCTAGAGCACTCCTGGAAGATGTAACAGTGTGTGGATACGACATTCCAGTAGGATCCACATTG
	ATGATCGTCCCCTACATAATCCACCGCGATCCTACTTACTTCCCCGACCCGGAGAGTTTCAAACCGGAGC
	GTTTCTTTCCGGAAAACATTCAAGGTCGACATCCGTATGCGTATGTCCCATTCAGCGCTGGACCTCGTAA
	CTGCATTGGGCAAAAATTTGCTCAAATGGAAGAGAAGATTATCCTCGCTTCCGTGCTACGTCGCTTCCAC
	GTCAAATCCTTGGACAAGGCGGATGATATGCCTCTCTTGGCCGAATTAATTTTACGACCACGTGACGGAA
	TTCGACTCCACTTGACTCCTAAATTTCCAACAGGGTCACCAGTGATTTAG
312043	ATGCTTGACGACCATCTGTTGAAAGTGAACGGATGGATGCCCTCGACGTTTACCGTTTGGTTGGCGATGT	>WBA_NCBI_GNO_0500212 [Dappu1:347087]	Dappu1/scaffold_5:1391833-1396287	Cyp4c34	347087	Y: s5c122	N	EST evidence
	TTTTCACGTTCGTTGCCATCTGTGTCTTCTCCAAGAAGCGTCTGGCTTTCATCGAGCACTGCAACAGCAT	MLDDHLLKVNGWMPSTFTVWLAMFFTFVAICVFSKKRLAFIEHCNSIPGPPAPIPLLGNALELMRDPDEL		BQ703383 EST
	TCCGGGACCACCGGCACCGATTCCTCTCCTAGGCAACGCATTGGAACTTATGCGGGACCCTGATGAGCTG	FQFLIDYLHEWRQHFPVLRFWLGPFPIFLLYTPEGTEALLGSNKLIDKSREYQYLHPWLSTGLLTSTGTK
	TTCCAGTTTCTCATCGACTACCTGCACGAATGGCGCCAGCATTTCCCAGTTCTTCGCTTCTGGCTTGGAC	WHGRRKMLTPTFHFKILEDFIDIFNKQSVVLVEKLKEAHQDMVANNHDRINLFPYVARCTLDIICETAMG
	CTTTTCCTATTTTTCTGCTTTACACACCCGAGGGAACCGAGGCGTTACTTGGCAGCAACAAACTGATCGA	RHVDAQLNNDSEYVKAVYRLGRVVQTRQAQPWLQPELLFQCHPMAKTQQKCLDILHGFTDKVLQERKAEH
	CAAATCTCGCGAATATCAGTACCTCCATCCTTGGCTCAGCACCGGCTTGCTCACCAGCACCGGCACCAAA	RIRKAQELAQKENKTSPASADVDDNVDLIKKPRLAFLDLLIEASQDGTLLSDLDIREEVDTFMFEGQDTT
	TGGCATGGGCGGCGCAAGATGTTAACTCCGACATTCCACTTCAAGATCTTGGAAGATTTTATCGACATCT	AAAVSWCLYLIGSHPEVQERISEELNRIFGTSDRPITMTDILQLKYLECCIKEALRLFPSVAMYGRTLSE
	TCAACAAGCAGAGCGTTGTGCTGGTCGAGAAATTGAAAGAGGCCCACCAGGACATGGTAGCCAACAACCA	DATIHGYVIPSGSTVAVIPYSLHRDPVQFPDPERFDPERFMGDNKRSRHPYAYVPFSAGPRNCIGQKYAV
	TGACAGGATCAATCTCTTCCCGTACGTGGCCCGTTGTACGCTCGACATCATCTGCGAAACTGCCATGGGT	MEEKVVLATVLRNFHLESLEKREDLVLIGELVLRPRDGVQVRLTPKQITPSSPSC*
	CGTCACGTCGACGCTCAGCTGAACAACGACTCCGAGTACGTCAAAGCCGTTTACAGACTTGGGCGGGTTG
	TTCAAACAAGACAAGCACAGCCTTGGCTTCAACCCGAATTGCTGTTTCAGTGTCACCCGATGGCGAAAAC
	CCAACAGAAATGCCTTGATATTCTACACGGTTTCACAGATAAGGTTCTGCAAGAGCGAAAAGCTGAGCAT
	CGCATTCGCAAGGCTCAAGAACTTGCACAAAAAGAAAACAAGACATCTCCTGCTTCCGCAGACGTTGATG
	ACAATGTCGATTTGATAAAAAAACCCCGACTGGCCTTCCTGGATTTGTTGATTGAAGCTTCGCAGGACGG
	TACGCTTCTCAGTGATTTGGACATCCGCGAAGAAGTCGATACCTTTATGTTTGAGGGGCAAGACACGACC
	GCAGCAGCCGTCAGTTGGTGCTTGTATTTGATTGGAAGCCATCCGGAGGTACAGGAGCGCATCAGTGAGG
	AACTGAATCGCATTTTTGGTACCTCCGACCGACCCATAACTATGACGGATATTCTCCAGCTGAAATACTT
	GGAATGTTGCATCAAAGAGGCTTTGAGGCTGTTTCCTAGCGTAGCCATGTATGGGCGCACATTAAGCGAA
	GATGCCACCATCCATGGCTACGTGATTCCGTCTGGTTCTACCGTTGCCGTTATTCCCTACTCGCTTCACA
	GAGATCCGGTACAGTTTCCAGACCCGGAACGTTTCGACCCGGAGCGATTCATGGGCGATAACAAACGTAG
	CAGACATCCTTATGCCTACGTGCCATTTAGCGCTGGACCACGCAATTGTATCGGCCAGAAGTATGCCGTG
	ATGGAGGAAAAAGTTGTTTTGGCCACAGTTCTAAGAAACTTTCATCTCGAGTCGTTGGAGAAGCGTGAAG
	ACCTCGTCCTCATAGGGGAACTTGTTCTCCGGCCACGAGACGGTGTTCAAGTCCGCCTTACGCCCAAACA
	AATCACGCCGTCTTCTCCATCGTGTTGATCATAGCGATTATCAAGTATTATATATACAGTACATAGGAAT
	CTAACAACCCCCTTTTTCTTTTTCTTTCATTTTCCATTTTTCCTCCGCGTTTGTTGTGTGGCGTAACTTT
	TGTGTAATACAAAGAATAGTTCCTTTTCTTTCTTAT
312045	ATGACCAATCGAATAGTTCCTGAGTATTTGTACCATTTCATTCCGAATGGATTGACGCTCGTATTTTCCG	>WBA_WBA_estExt_fgenesh1_pg.C_50204 [Dappu1:347565]	Dappu1/scaffold_5:1404565-1407502	Cyp4c31	347088	Y: s5c122	Y	EST evidence
	TAACGTGCCTCATTTCAGTGACTCTTGGAACAGCATTATTTCGACGTCACAAGTATATGAAATTGTGCGA	MTNRIVPEYLYHFIPNGLTLVFSVTCLISVTLGTALFRRHKYMKLCEKIPGPPAQLPLFGSFTELFLERH		BQ703380 EST	new mode number =			Either contains a frameshit if the DNA sequence or it is a
	AAAAATTCCGGGACCTCCTGCGCAGCTTCCGCTGTTTGGAAGCTTCACCGAACTATTCCTCGAACGTCAC	KILPHFINLYHKWANEKSLMRLWIGPLPWIVLGSAQSTEVILGSNKIIDKSREYEYLYPWLATGLLTSKG			347565			pseudogene.
	AAAATTCTTCCTCACTTTATTAACTTGTACCACAAATGGGCCAATGAAAAGTCTCTAATGCGGTTATGGA	SKWHKRRKLLTPAFHFKILKDFVHVFNEQSAVLVGKLSEKVGQEFDIFPYITLCTLDVICETAMGRHVDA
	TCGGACCACTTCCCTGGATTGTTCTCGGTTCAGCACAAAGCACAGAGGTGATTCTTGGTAGCAACAAAAT	QSKSDSDYVQSVYKMSQIILARQTQPWLQPDWLFGLSSLEADQKRCLSILHNFTDQVIRERKAEHRKIGQ
	AATTGACAAGAGTCGAGAGTATGAATATCTTTATCCTTGGTTGGCCACTGGCTTGTTGACGAGCAAAGGG	QRQDVSPEKDDDEFVSKKPRLAFLDLLIEASQDGKVLSDLDIREEVDTFMFEGHDTTAAAINWSLFLIGN
	AGCAAATGGCATAAGCGTCGCAAGTTGCTAACGCCAGCTTTCCATTTTAAAATTCTCAAAGACTTTGTTC	HPEVQEKVSEELTRVFGESDRPITMADLSELKYLECCIKEALRLYPSVPIYARELMEDANICGYTLPVGA
	ACGTCTTCAATGAACAGAGTGCCGTACTCGTTGGAAAACTAAGCGAGAAAGTCGGCCAGGAATTTGACAT	SVLIVPYIIHRDPIYFPDPEGFKPERFFPENIQGRHPYAYVPFSAGPRNCIGQQFALMEEKIVLASVLRR
	TTTCCCGTACATCACTCTGTGCACGTTGGATGTCATTTGTGAAACGGCCATGGGGCGTCACGTCGATGCC	FQIKSLDKPEDLPLLVEVILRPRDGIRLQLTHKTLLNN*
	CAAAGCAAAAGTGACTCTGATTACGTCCAATCTGTTTACAAGATGTCTCAAATTATCCTGGCGAGACAAA
	CTCAGCCATGGCTTCAACCGGATTGGCTCTTTGGTCTTTCCTCTCTCGAAGCTGACCAAAAGAGATGTCT
	GTCGATCCTTCACAACTTCACTGATCAGGTTATCCGGGAGCGGAAAGCGGAACACAGGAAAATCGGTCAA
	CAACGTCAAGATGTTTCACCGGAAAAAGATGACGACGAATTTGTTTCAAAGAAACCGCGTTTGGCTTTTC
	TTGATCTTTTGATCGAAGCTTCGCAAGATGGCAAAGTTCTCAGCGATCTTGACATTCGTGAAGAAGTTGA
	CACCTTCATGTTTGAAGGGCATGATACGACGGCGGCAGCTATCAACTGGTCTCTTTTTCTTATTGGAAAC
	CACCCTGAAGTACAGGAGAAAGTGAGTGAGGAACTGACACGAGTATTCGGCGAATCTGATCGTCCAATCA
	CCATGGCCGACTTGAGCGAATTGAAATATCTCGAGTGCTGCATCAAGGAAGCCCTTCGTCTTTACCCAAG
	TGTTCCTATTTATGCGAGGGAGTTGATGGAAGACGCAAATATTTGCGGATATACACTTCCCGTTGGAGCT
	TCAGTTTTGATCGTCCCCTACATAATCCACCGTGATCCTATTTACTTCCCCGATCCGGAGGGTTTCAAAC
	CGGAGCGTTTCTTTCCGGAAAACATTCAAGGTCGACATCCGTATGCCTACGTCCCATTCAGCGCTGGACC
	TCGCAACTGCATCGGACAACAGTTCGCCTTGATGGAAGAAAAGATTGTCCTCGCTTCCGTGTTACGACGT
	TTTCAAATTAAATCCTTGGACAAGCCAGAGGATTTACCCTTGTTGGTTGAAGTCATTCTTCGTCCACGAG
	ACGGAATTCGACTTCAACTGACACACAAGACGTTGTTAAATAACTAGCCTAATGGTTGTTAAACCAAACC
	GGGTTTGACTGATACGTAGTCGTATGCCTATCTGGAGGAATGTGCCAGATTATTTTAGGAATAATATAGA
	CAAAGGCAATAAAGTTTGAACACTTACTAGTGTAC
312046	ATGGCTGTCCAAATCGTTTCTGATTTCTACAATTTTTTTCCGAACAAATTAACGCTAGTCTTTACCATAG	>WBA_NCBI_GNO_0500215 [Dappu1:347084]	Dappu1/scaffold_5:1408005-1410955	Cyp4c33	347084	y: s5c122	N	no EST evidence
	CATGCATCGTACTCGTTGCTGTTGGCAATGCGTTATATCGACGTTACAAGTACGTTCAACGATGTGTCAA	MAVQIVSDFYNFFPNKLTLVFTIACIVLVAVGNALYRRYKYVQRCVKVPGPPAQIPLFGSATEFFLPPEE		BQ703382 EST
	AGTCCCCGGACCGCCAGCTCAGATTCCGCTCTTTGGAAGCGCCACGGAGTTTTTCCTGCCACCTGAAGAG	IMPHALELYQKYNKSSIIRIWIGPQPWFLLGGAESAEVVLSSNKIIDKGPEYDFIQPWLATGLLTSTGQK
	ATCATGCCCCATGCCTTGGAGCTATACCAGAAATATAACAAAAGTTCAATTATACGAATCTGGATCGGAC	WHQRRKLLTPTFHFKILEDFVQVFNEQSAVLVQRLNEKVGQDFDVFPYITLCTLDVICETAMGRNIDAQS
	CTCAACCCTGGTTTCTACTCGGCGGGGCTGAAAGTGCGGAGGTGGTGCTTAGTAGCAACAAAATTATTGA	NTDSEYVKAVYNMGHIIQARQTRPWLQPDWLFRLFPLGSEQKRCLSILHGFTDQVIRERKNEHKLRKAQQ
	CAAGGGTCCAGAATATGACTTCATCCAACCTTGGCTAGCCACTGGTCTCTTAACGAGTACAGGTCAAAAA	QKKTETTPNGEDDFISKKPRLAFLDLLIEASQDGKVLSDLDIREEVDTFMFEGHDTTAAAINWSLLLIGN
	TGGCATCAGAGGCGCAAATTGTTGACGCCAACGTTTCACTTCAAAATTCTCGAAGATTTTGTCCAAGTCT	HPEVQEQINEELIRVFGDSDRPVTMADLSELKYLECCIKEALRLYPSVPFFTRILMEDVAACGYVLPAGA
	TCAACGAGCAAAGTGCCGTTCTCGTCCAACGACTAAACGAGAAAGTCGGCCAAGATTTTGACGTTTTCCC	SVVAMSYVIHRDPKYFPEPESFKPERFFPENIIGRHPYAYVPFSAGPRNCIGQKFALMEEKIILASVLRR
	ATACATCACCCTCTGTACACTTGATGTCATTTGCGAAACGGCAATGGGGCGCAACATCGATGCTCAGAGC	FHVKALDKPSDVPIVTELILRPLDGIRLRLTLKKST*
	AACACGGATTCCGAATACGTCAAAGCTGTTTACAACATGGGCCACATTATCCAAGCGCGTCAAACTCGGC
	CATGGCTTCAACCGGATTGGCTTTTTCGTCTGTTTCCTCTCGGATCTGAGCAAAAGAGATGCCTGTCCAT
	TCTCCATGGATTCACTGATCAGGTGATTCGTGAGCGAAAAAATGAACACAAATTGCGCAAAGCTCAGCAA
	CAGAAAAAGACCGAGACGACGCCGAACGGAGAAGACGATTTCATTTCAAAGAAACCGCGTTTGGCTTTCC
	TGGATCTTTTGATTGAAGCCTCGCAAGATGGCAAAGTGCTCAGCGATCTTGACATTCGTGAGGAAGTAGA
	CACTTTCATGTTTGAAGGTCATGACACGACGGCAGCTGCCATCAACTGGTCCCTCCTTCTTATCGGCAAC
	CACCCTGAAGTACAGGAACAAATAAATGAGGAACTGATACGAGTATTCGGCGACTCTGATCGCCCAGTCA
	CCATGGCCGATTTGAGCGAATTAAAATACCTCGAGTGTTGCATCAAAGAAGCCCTGCGTCTTTATCCGAG
	CGTTCCGTTCTTTACCAGGATATTGATGGAGGATGTTGCCGCTTGCGGATATGTTCTTCCAGCCGGAGCA
	TCAGTGGTGGCAATGTCTTATGTTATCCACCGTGATCCAAAGTACTTCCCCGAACCGGAGAGTTTCAAGC
	CGGAACGTTTCTTCCCGGAAAACATTATTGGTCGACATCCGTATGCCTACGTCCCATTCAGCGCTGGCCC
	GCGCAACTGTATTGGTCAAAAATTTGCTCTGATGGAAGAGAAGATTATCCTTGCTTCCGTCTTACGCCGT
	TTCCACGTAAAGGCCCTGGACAAACCAAGTGACGTGCCAATCGTAACTGAATTAATCCTGCGTCCCCTAG
	ACGGAATTCGACTCCGATTGACCCTCAAGAAGTCAACATAAACAACACGTGACCTTCTACGAGTTTAGTG
	ATGTGATGAAAAATACCAGAGCTCTATTCAAAACTATTTTGGTCATAGCTAATAAAATGTATTGCTGTAG
	AAGAAGAACTGTATAATAAAAAAATGAAAGACATAA
312044	ATGGGTGTTCAAATCATTCCAGATTTTGTCTACAGTCTAATTCCCAACACGTTAGTGCTTTTTAGCGTTA	>WBA_NCBI_GNO_0500213 [Dappu1:347086]	Dappu1/scaffold_5:1401693-1404243	Cyp4c57P	347086	y: s5c122	Y	Pseudogene: I spent hours on this thing. It lacks three sections (protein) of a typical P450
	GTGCTTGTTTTATTCTCGTTCATCTTATGGGCACGCTATTTCGACGCTACAAGTATGTTCGACGTTGTAA	MGVQIIPDFVYSLIPNTLVLFSVSACFILVHLMGTLFRRYKYVRRCNKIPGPPAQIPLFGSATEFVLPPE						Two of the 5'-sections are critical, and if you change the intron:exon boundaries
	CAAGATACCGGGTCCGCCCGCTCAGATTCCGCTCTTTGGAAGCGCCACCGAATTTGTCCTACCGCCCGAA	EIMPYAVQLYKKYSKKSAVVLSSNKIIDKGPEYDYIQPWLATGFLTSTVDQNFDIYPFIALCTLDIICET						you introduce stop codons.
	GAGATAATGCCCTACGCTGTTCAACTGTACAAAAAATACAGCAAGAAATCTGCGGTTGTGCTGAGCAGCA	AMGRHVDAQQKSDSDYFKAVYKMTHIIQARQTRPWLQPDWLFRLFPLGSEQKRCLSILHGFTDQVIRERK
	ACAAAATTATCGACAAGGGTCCGGAATACGACTACATCCAGCCATGGCTGGCCACTGGTTTCTTAACGAG	NEHKLRKTEQQQPVDLPKKDDDEFVSKKSRLAFLDLLIQASQDGKMLSDLDIGEEVDTFMVEEKVNEELT
	TACAGTCGATCAAAACTTTGACATTTACCCGTTCATCGCTCTGTGCACACTAGACATCATTTGCGAAACG	RVFGNSNRPVTMNDLSELKYLECCIKEALRLYPSVPIISRQSLEDTIICRYDLPVGAAVIVSPYLIHCDP
	GCTATGGGTCGTCATGTCGACGCCCAACAAAAAAGTGACTCGGATTACTTCAAAGCTGTTTACAAGATGA	TYFPDPESFKPERFFPENIVGRHPYAYVPFSAGPRNCIGQKFAMMEEKIILASVLRRFHVKSLDKPRKTL
	CTCACATTATCCAAGCGCGTCAAACTCGGCCATGGCTTCAACCGGATTGGCTTTTTCGACTGTTCCCTCT	PS*
	CGGATCGGAGCAAAAGAGATGCCTGTCCATTCTCCATGGATTCACTGATCAGGTGATCCGTGAGCGGAAA
	AACGAACACAAACTGCGCAAGACTGAGCAGCAACAACCAGTTGATTTGCCGAAGAAAGATGACGACGAGT
	TTGTTTCAAAAAAATCCCGATTAGCCTTCCTGGATCTCTTAATCCAAGCCTCGCAAGATGGCAAAATGCT
	CAGCGATCTTGACATTGGTGAAGAAGTTGACACCTTCATGGTTGAGGAGAAAGTGAACGAGGAACTGACT
	CGAGTCTTTGGCAACTCTAATCGCCCAGTCACCATGAATGACTTGAGCGAACTGAAATACCTCGAGTGTT
	GCATCAAAGAAGCCCTCCGTCTTTATCCGAGCGTTCCTATTATCTCGAGGCAATCGCTGGAAGATACAAT
	CATCTGTAGATATGATCTTCCTGTTGGAGCTGCAGTCATAGTTTCACCTTATTTGATCCACTGCGATCCT
	ACCTACTTCCCCGATCCGGAGAGTTTCAAACCGGAGCGTTTCTTTCCGGAAAACATTGTGGGTCGACATC
	CGTATGCCTACGTCCCGTTCAGCGCTGGACCTCGTAACTGCATCGGTCAAAAGTTTGCCATGATGGAAGA
	GAAGATTATCCTCGCTTCCGTGCTACGTCGATTCCACGTCAAATCGTTGGACAAACCGCGGAAAACGTTG
	CCATCTTGA
221291	AGTCCTGCATAGGAACTAGCCCGAAATGGACGCATCGGGAATTCTCTCATCGCCCGCTACCTGGGTGTTA	>WBA_NCBI_GNO_0400383 [Dappu1:347106]	Dappu1/scaffold_4:2156613-2159036	Cyp360A1	347106	Y: s4c406	N	EST evidence
	GCGATCTCCTCTTCTCTATACATTTTTTACAGATATGCCACCTCCACATTTAACTACTTTTCCGACCAAG	MDASGILSSPATWVLAISSSLYIFYRYATSTFNYFSDQGIPGPKPIPIFGNMWGVWKANLPAHDLALVKK
	GAATCCCTGGTCCCAAACCAATCCCAATTTTCGGTAATATGTGGGGCGTTTGGAAAGCGAACCTTCCTGC	YGKVFGYFDGPIPNLWITDADVIKAMYVKDFDHFVDRRSFEIKTKVMRKWLSLMRGQEWKDIRSSVTPAF
	GCACGACTTGGCATTAGTGAAAAAATATGGAAAGGTTTTCGGTTATTTTGATGGCCCGATACCAAATCTT	TTGKIKRMSALIKDCVANLCDRVTTFTEKDGKIDAKLTFSAFTMDVIARCAFGLKIDTLGMKDDPFITNA
	TGGATCACAGATGCCGATGTGATAAAGGCTATGTACGTCAAAGATTTCGACCACTTTGTTGATCGCAGAT	QFVFNPPTNKTPLILLPFMYPDLFSKFGYFTERLIVTKEMKFFFKLLENVLKDRLESNEKFNDFIEVADE
	CTTTCGAGATTAAAACGAAAGTGATGCGCAAATGGTTGAGTCTAATGAGAGGTCAAGAGTGGAAGGACAT	AISEFTKVVDGKTVPMWTREIIDEIIMGQSTLFMLAGFDTTATTLTSTCFQLARNPDIQEKLYESIAAKM
	TCGCTCGTCCGTTACACCTGCCTTTACCACCGGAAAAATCAAGCGAATGTCTGCATTGATCAAAGATTGC	ENYDEVSHEMVQDVPYLEMVIQEVLRYYPPLIRIERQCTKDYSYDNGRIKIKKGQVITVPTYALHHSEEY
	GTTGCCAATTTGTGCGACCGTGTCACGACTTTCACCGAGAAAGATGGAAAAATTGACGCCAAGCTGACGT	YPDPEKFDPERWSPENKAKRNPYAYMAFGTGPRNCVGMRFAMEELKMALCSLVQKFRFFPVEETPERLQF
	TCAGTGCCTTCACCATGGACGTAATTGCAAGATGTGCTTTTGGTTTAAAAATCGACACTCTTGGCATGAA	DDGLTQVLQPIHAIVGIQFRQSNQN*
	AGATGATCCTTTCATTACAAATGCTCAGTTCGTCTTCAATCCACCAACTAACAAGACACCACTTATTCTT
	CTACCATTTATGTACCCAGACTTGTTTTCCAAGTTTGGATATTTCACCGAGCGTTTAATTGTCACCAAAG
	AAATGAAATTCTTTTTCAAATTATTAGAAAACGTACTGAAGGATCGCTTGGAGTCAAATGAGAAATTCAA
	CGACTTTATTGAAGTGGCTGACGAAGCGATTTCAGAATTCACGAAAGTAGTCGATGGCAAAACGGTGCCC
	ATGTGGACTCGTGAGATTATAGATGAGATTATCATGGGACAGTCGACACTCTTTATGCTGGCCGGATTCG
	ACACAACAGCCACAACTTTGACTAGCACCTGCTTTCAACTGGCCAGAAATCCGGATATTCAAGAAAAACT
	GTACGAAAGCATTGCTGCGAAAATGGAAAACTATGACGAAGTTTCACACGAAATGGTCCAAGACGTTCCC
	TATTTGGAAATGGTTATTCAAGAAGTGTTGCGCTATTATCCACCCCTTATCCGTATTGAGCGACAATGTA
	CAAAGGATTACTCCTATGACAACGGCCGCATCAAAATTAAAAAAGGTCAAGTCATTACCGTTCCCACTTA
	TGCTCTCCATCATTCGGAAGAATACTACCCCGATCCAGAAAAATTCGATCCTGAACGATGGAGTCCGGAA
	AACAAAGCTAAGCGTAATCCTTACGCTTACATGGCGTTTGGCACTGGTCCCCGCAATTGTGTTGGAATGC
	GTTTCGCCATGGAAGAATTGAAAATGGCTCTTTGTTCTTTGGTTCAGAAATTCCGTTTTTTCCCAGTCGA
	AGAGACACCGGAGAGGCTCCAGTTTGACGACGGACTTACACAAGTTCTACAGCCGATCCATGCGATTGTG
	GGCATTCAATTCCGTCAATCAAATCAGAATTAGTTAGAATTAGATTTAGTCTTGTTGTTTCAGAGATGAA
	AA
311606	ATGGACCTTTTGGATATTCTCTCTTCGCCCGTCACATGGGTAGTATCTGTCGTCTCTTTCCTCTATCTTT	>WBA_1_NCBI_GNO_0400380 [Dappu1:347108]	Dappu1/scaffold_4:2150355-2152846	Cyp360A3	347108	Y: s4c406	Y: 5'-end added	EST evidence helped add 5'-end
	TTTACAGTTATGCCACCTCAACTCACAACTACTTTTTCGACCAAGGAATCCCTGGTCCCAAGCCAATTCC	MDLLDILSSPVTWVVSVVSFLYLFYSYATSTHNYFFDQGIPGPKPIPFFGNMWGIWKNNIPELDVALVKK
	CTTTTTCGGCAACATGTGGGGCATCTGGAAAAATAATATTCCTGAACTTGACGTTGCCTTAGTGAAGAAA	YGKVFGYFDGLIPNLWITDADMIKAMYVKDFEHFVDRRSFEMKTKVIRKWLTVMKGQEWKDIRSSVTPAF
	TATGGCAAAGTTTTCGGATATTTTGACGGTTTGATACCGAACCTTTGGATAACAGATGCTGATATGATTA	TTGKIKRMSVLIKDCVDNLCDRVTTFTENDGKIDAKMTFSAFTMDVIARCAFGLNIETLGNKDDPFIRNA
	AGGCCATGTATGTTAAAGATTTCGAACATTTTGTCGACCGCAGATCTTTTGAAATGAAAACCAAGGTCAT	QHVTNPPSSKSPIVFLPFAYPNFFTSLGSLAESIFVTKELKFFFKLLENILKERSQSKEKFHDFIEAADE
	ACGCAAGTGGTTGACAGTTATGAAGGGACAAGAGTGGAAGGACATTCGCTCATCTGTTACGCCAGCTTTC	AISEFTKEVDGKLVPMWTREEIDEIVMGQSTLFMLAGFDTTAATLTNTCFQLARNPDIQEKLYESIMAKM
	ACAACTGGGAAAATAAAACGAATGTCCGTACTGATCAAGGATTGTGTTGATAACTTGTGTGACCGTGTAA	EDYGEVCHEMVQNLPYLEMVIQEVLRFYPPLIRVERQCTKDYSYDNGRIKIKKGQLVTVPAFALHHMEEY
	CGACCTTCACCGAAAATGATGGGAAAATTGACGCCAAGATGACGTTTAGTGCCTTCACCATGGACGTGAT	YPDPEKFDPERWSPENKANRNPYTFMAFGIGPRNCVGMRFALEEMKIAICCLVQKFRFFPVEETPEKLRF
	TGCAAGATGTGCGTTTGGGTTAAATATTGAGACACTTGGGAACAAAGACGACCCTTTCATTAGAAATGCG	DDGLVQILQPIRAVVGIELRQSNSN*
	CAGCATGTAACCAATCCGCCATCCAGTAAATCCCCGATCGTCTTTTTGCCATTTGCGTACCCTAACTTCT
	TTACTTCACTGGGAAGCCTTGCTGAGAGTATATTCGTTACAAAAGAATTAAAATTTTTTTTCAAACTCTT
	GGAGAATATACTCAAAGAAAGGTCACAATCTAAAGAGAAATTCCACGACTTTATAGAGGCGGCCGACGAA
	GCTATTTCCGAGTTCACGAAGGAAGTTGATGGAAAACTGGTTCCAATGTGGACACGTGAAGAAATAGATG
	AAATTGTTATGGGACAGTCGACTCTCTTTATGCTGGCCGGATTCGATACAACTGCTGCCACCCTGACTAA
	CACTTGCTTTCAACTGGCAAGAAATCCAGACATTCAAGAAAAACTATACGAAAGCATCATGGCGAAAATG
	GAAGACTATGGTGAAGTATGCCATGAAATGGTTCAAAACTTGCCATATCTGGAAATGGTTATCCAAGAAG
	TATTGCGCTTTTATCCGCCCCTTATCCGAGTTGAGCGTCAGTGCACAAAGGATTACTCTTACGACAATGG
	ACGCATTAAAATTAAAAAAGGACAATTGGTTACCGTTCCGGCCTTTGCTTTACATCACATGGAGGAATAC
	TATCCCGATCCTGAAAAATTTGATCCCGAAAGGTGGAGTCCCGAAAATAAGGCCAATCGGAATCCCTACA
	CCTTCATGGCATTTGGGATAGGACCGCGAAACTGCGTAGGAATGCGCTTTGCATTGGAAGAAATGAAAAT
	TGCCATCTGTTGTCTGGTTCAGAAATTCCGTTTCTTTCCAGTCGAAGAGACACCAGAAAAACTTCGGTTT
	GACGACGGACTAGTACAAATTTTACAGCCAATTCGTGCAGTGGTGGGCATTGAGCTCCGTCAATCCAATT
	CAAATTAGTTGGGAATTTTGTTGTAATAACACAATGCAACATTTACAACTACTAATAAAATGCTTTTGTA
	ACTT
311607	ATGGACTCTTCAGATATTCTCTCTTTGTGTTCGTACAATATGTCTTTTATATACGCCACCTCAACTCACA		CDS JAM_UserModels WBA_NCBI_GNO_0400380 [2153375:2155434]			Y: s4c406	Y; highly	Psuedogene: Just cannot rectify all the mistakes. Tried, but there are always stop codons.
	ATTACTTTTCCAACCAAGGAATCCCTGGTCCCAAGCCAATCCCTTTCTTCGTTTTTAGAATCTCTGAGTA							only EST evidence at extreme 5'-end
	CGATGTGGCATTGGTGAAACAGTATGGCAAAGTGTTTGGATATTTTGACGGTTTAACCGAACCTTTGGAT							All of the other genes in s4c406 show expression throughout there genes.
	TGCAGAAGTCGAGATGATCAAGGCCATACATCAGAGATTTCGACCACTTCACCGATCGCAGACCAAAGTC
	ATACGCAAATGGTTGATAATGATTAAAGGACAAGAGTGGAAGGACGTTCGAATGTACTCCATGTCTATCT							same as 347107.
	TGATTAAAGATTGCGTTGGCAATGTGTGTGACCGTTTTGCGACTTTAACCAAGAAAGACGGGAAAATTGA
	CGCCAAGATGACATTTTGTGCCTTTTCCATGGATGTGATTCCAAGATGCGCTTTTGGTGTAAAAATTGAC
	AGTCTTGGAAAAAAAGTGATGTATCCTGACTTTGTTTCCTTTTGTGTCGAGGGTCTTTCCGTCACCAAAG
	AGATGACGTTCTTTTTCGATCTCTTGGCGAATATTCTCCAAGAGAGATCACAATCTGAAGAGAAATTCAT
	TGACTTCATTGAGTTGGCCGACGAGTCCATATCTGATTTCATGAAGGAAGTCGATGGTAAAACTGTGCCT
	TTATGGTCCCGTGAAGAAATTGATGAAATTGTTAAGTTTATGGAGTTTCTTTCATAAATGCCCTATCTTG
	AAATGGTTGTCAAAGAAGTATTGCGCTATTATCCTCCTATTATCCGCATGGATCGGAAGTGCACAAAGAA
	TTACATCTACGACAATGGCCGAATTAAAATTTATAAAGGTCAGCTTGTTACCATCCCCATCTTGGCTCTT
	CATCATATGGAAGAATACTACCCCAATCCAGAAATTTTCGATCCTGAAAGTCCCGAAAACAAAGCTAAAC
	GCAGTCCTTATGCTTTCATGGCGTTCGGTACAGGACCGCGAAACTGCATTGGACTGCGCTTTGCTTTGGA
	AGAGATGCAATTGGCTCTTTGTTCTTTGGTTCAGAAATTCCGCTTTTTCCCAGTTAAAGAGACACCAGAG
	AGACTTCAATTCGACAATGGATTTACACAAGTTACTCAGCCTATTTATACAGTG
96262	ATGGACGCATCGGGAATTCTCTCATCCCCCGCTACCTGGGTGGTAGCACTCGCCTCTTCTTTATACATTT	>WBA_fgenesh1_pg.C_scaffold_4000378 [Dappu1:347109]	Dappu1/scaffold_4:2146837-2149237	Cyp360A4	347109	Y: s4c406	N	EST evidence
	TTTACAGGTACACCACCTCCACATTTACTTACTTTTCCGATCAAGGAATTCCCGGTCCCACACCAATCCC	MDASGILSSPATWVVALASSLYIFYRYTTSTFTYFSDQGIPGPTPIPIFGNMWNIWKENLPAYDLALVKK
	AATCTTCGGTAATATGTGGAACATCTGGAAAGAAAATCTTCCTGCGTACGACTTGGCATTAGTAAAAAAG	YGKVFGYFDGRNPNLFITDVEMIKAMYVKDFDHFVDRRSFELKTKVMRKWLALMNGQEWKDVRSSVTPAF
	TACGGAAAGGTTTTCGGTTATTTTGATGGCCGGAATCCAAATCTTTTCATCACTGATGTCGAGATGATAA	TSGKIKRMSIFIKESVANLCDRVTTFTEKDGKIDAKMTFSAFTMDVIARCAFGLKIDTLGNEDDPFVNNA
	AGGCCATGTACGTCAAAGATTTTGACCACTTTGTCGATCGCAGATCGTTCGAATTGAAAACGAAAGTCAT	KFVFHSAANKTPAAILPFMYPNFVSTFAYFTEPLIVTKEMKFFFKLLEDVLKDRMQSNEKFNDFIEAADE
	GCGGAAGTGGTTGGCTCTAATGAATGGACAAGAGTGGAAGGACGTTCGCTCTTCCGTTACACCTGCCTTC	AISAFTKVVDGKTVPMWNRETIDEILMGQSTLFMLAGFDTTATTLTSICYQLAKNPDVQEKLYESIVGKM
	ACTTCTGGCAAAATCAAGCGAATGTCCATCTTTATCAAAGAAAGCGTTGCCAATTTGTGTGATCGTGTTA	EDYEDVCHEMVQNIPYLEMVIQEVLRYYPPAVRIDRKCTKDYSYDNGRIKIKKDQMVTVPIYALHHMEEY
	CTACTTTCACCGAGAAAGATGGGAAAATTGACGCCAAGATGACATTTAGTGCTTTCACCATGGACGTGAT	YPDPEKFDPERWSPENKAKRSPYAFMAFGTGPRNCIGMRFAMEELKIAVSTIVQKFRFFPVKETPERLQF
	TGCAAGATGTGCCTTTGGATTGAAAATCGACACGCTCGGGAACGAAGACGACCCTTTCGTTAATAACGCA	DDGFTQVLQPMHAIVGIEFRYSN*
	AAGTTCGTTTTCCATTCAGCAGCTAACAAAACACCAGCTGCTATTCTGCCATTTATGTACCCCAACTTTG
	TTTCTACATTTGCATATTTCACCGAGCCACTAATTGTCACCAAAGAAATGAAATTCTTTTTCAAACTACT
	TGAGGATGTATTAAAGGATCGGATGCAGTCCAATGAGAAATTCAACGATTTTATTGAAGCAGCTGACGAA
	GCGATTTCCGCATTCACCAAAGTAGTCGATGGCAAAACAGTCCCCATGTGGAATCGCGAGACAATAGATG
	AAATTTTAATGGGACAATCGACACTCTTCATGCTTGCCGGGTTTGACACAACAGCCACAACTCTAACTAG
	TATCTGCTACCAGCTGGCCAAAAATCCAGATGTTCAGGAAAAGTTATACGAAAGCATCGTTGGAAAAATG
	GAAGACTACGAAGACGTTTGCCATGAAATGGTTCAAAACATTCCTTATCTTGAGATGGTTATCCAAGAAG
	TATTGCGCTATTATCCACCTGCTGTGCGCATTGATCGTAAGTGCACCAAGGATTACTCCTATGACAATGG
	CCGAATTAAAATTAAAAAAGATCAAATGGTTACTGTTCCTATATATGCTCTACATCATATGGAAGAATAC
	TACCCCGATCCAGAAAAATTCGATCCTGAAAGGTGGAGCCCAGAAAACAAAGCTAAGCGCAGTCCTTACG
	CTTTCATGGCGTTTGGTACAGGACCACGCAACTGCATTGGAATGCGTTTCGCTATGGAAGAATTGAAAAT
	AGCTGTTTCTACTATAGTTCAGAAATTCCGCTTTTTCCCAGTTAAAGAGACTCCGGAGAGGCTACAATTT
	GACGATGGATTTACACAAGTTCTGCAGCCGATGCACGCGATAGTGGGCATCGAATTCCGCTATTCAAACT
	AG
311604	ATGGACCTTTTGGATATTCTCTGTTCGCCCATCACTTGGGTAGTAACAATCGTCTCTCTTCTGTACATTC	>WBA_NCBI_GNO_0400378 [Dappu1:347110]	Dappu1/scaffold_4:2143237-2145906	Cyp360A5	347110	Y: s4c406	N	EST evidence
	TTTACAGAAATGCCACATCCACATTTAATTACTTTTCCGACCAAGGAATTCCTGGCCCCAAACCAATCCC	MDLLDILCSPITWVVTIVSLLYILYRNATSTFNYFSDQGIPGPKPIPFFGNMWGIWKANLPAHDLALVKK
	ATTTTTCGGTAATATGTGGGGCATCTGGAAAGCGAACCTTCCTGCGCACGACTTGGCATTAGTGAAAAAA	YGKVFGCFDGPIPNLWITDADVIKAMYVKDFDHFVDRRSFEIKTKVMRKWLSLMRGQEWKDIRSSVTPAF
	TATGGAAAGGTTTTCGGTTGTTTCGATGGCCCGATACCAAATCTTTGGATCACAGATGCCGATGTGATAA	TTGKIKRMSVLIKDCVISLCDRVTTFTEKDGKIDAKLTFSAFTMDVIARCAFGLKIDTLGNKDDPFITNA
	AGGCAATGTACGTCAAAGACTTCGACCATTTTGTTGATCGCCGATCTTTCGAGATAAAAACGAAAGTGAT	QFVLNPPTTKTPFIVLPFMYPDLFCKLGYLTERLLVTKEMKFFFKLLEDVLKDRLQSNEKFNDFIEVLDE
	GCGCAAATGGTTGAGTCTAATGAGAGGTCAAGAGTGGAAGGACATTCGCTCTTCCGTTACACCTGCCTTT	AISEFTKEVDGKTVPMWTREAIDEIIMGQSTIFMLAGFDTTATTLTSTCFQLARNPDVQEKLYESIMTKM
	ACCACCGGAAAAATCAAGCGGATGTCCGTTTTGATCAAAGATTGCGTTATCAGTTTGTGTGACCGAGTCA	QDYDEVSHEMVQNVPYLEMVIQEVLRYYPPLLRIERQCTKDYSFDDGRIKIKKGQIVTVPTYALHHSEEY
	CGACTTTTACAGAAAAAGATGGAAAAATTGACGCCAAGCTGACATTTAGTGCCTTCACCATGGACGTAAT	YPSPEKFDPERWSPENKATRSPYAYMAFGTGPRNCVGMRFAMEEMKMALCSLVQKFRFFPVEETPEKLQF
	TGCAAGATGTGCTTTCGGTTTAAAAATTGACACTCTAGGGAACAAGGATGACCCCTTTATTACAAACGCT	DDGFLQILQPIHAVVGLEFRQSNSN*
	CAATTCGTTTTAAATCCACCAACTACTAAAACCCCATTCATTGTCTTACCATTTATGTATCCCGACTTGT
	TTTGTAAGTTGGGATACTTGACCGAGCGTTTGCTTGTCACCAAAGAAATGAAATTCTTTTTCAAGTTGTT
	GGAAGATGTATTGAAGGATCGCTTGCAGTCGAATGAGAAATTCAACGATTTCATTGAAGTCCTTGACGAA
	GCAATTTCAGAATTCACGAAAGAAGTCGATGGAAAAACGGTGCCTATGTGGACTCGCGAGGCTATAGATG
	AGATCATCATGGGACAGTCGACAATCTTTATGCTTGCCGGATTCGACACAACAGCCACAACTTTGACTAG
	TACCTGCTTCCAGCTAGCCAGAAATCCGGATGTTCAAGAGAAACTATACGAAAGCATCATGACGAAAATG
	CAAGACTATGATGAAGTTTCCCATGAAATGGTCCAAAACGTTCCCTATCTAGAAATGGTTATCCAGGAAG
	TGTTGCGCTATTATCCACCCCTTTTACGTATTGAACGGCAATGCACAAAGGATTATTCCTTTGACGATGG
	ACGAATTAAAATAAAAAAAGGTCAAATTGTTACCGTTCCCACTTATGCTCTGCATCATTCGGAAGAGTAT
	TATCCAAGTCCAGAGAAATTCGATCCAGAAAGGTGGAGTCCGGAAAACAAAGCTACACGTAGTCCTTATG
	CTTATATGGCGTTCGGCACAGGTCCACGCAACTGTGTTGGAATGCGCTTCGCCATGGAAGAAATGAAAAT
	GGCTCTTTGTTCTTTGGTTCAGAAATTCCGCTTTTTCCCAGTCGAAGAGACACCGGAGAAGCTTCAGTTT
	GACGACGGATTTCTTCAAATTCTGCAGCCAATTCATGCAGTGGTGGGCCTGGAATTCCGTCAATCAAATT
	CAAATTAACTCAATTTTTAGTAATGAGTTACGTATTGAATTGTCAACACGCTTTTTCGCTTCCAAATCTC
	GCTTTGATTCAAAATTGTCTTTCAAAATGGTAAAATCCTTCATTTTTCATTTGAAGATGCGTAGGTGCCA
	TTTGTTGATGAAATTTTCAGTTGGCATTTCATCTCGCAAAGTTTAAAATATCTATCGCAGTATTACACAG
	CCAAAAGTCCGTTA
311603	ATGGACCTTTTGAATATTCTTTCTTCGCCCGTAACATGGGTAGTAACAATCGTCTCTTTTCTGTACATAC	>WBA_NCBI_GNO_0400377 [Dappu1:347111]	Dappu1/scaffold_4:2139413-2141946	Cyp360A6	347111	y: s4c406	N	EST evidence
	TTTACAGACATGCCACGTCAACATTTAATTACTTTTCCGATCAAGGAATTCCTGGTCCCAAACCAATGCC	MDLLNILSSPVTWVVTIVSFLYILYRHATSTFNYFSDQGIPGPKPMPIIGNMWGIWKANLPEYDSALVKQ
	CATCATCGGCAACATGTGGGGCATCTGGAAGGCGAACCTCCCCGAGTACGATTCAGCTCTGGTGAAACAA	YGKVFGYFDGLVPNLWITDVDMIKAVCVKDFEHFVDRRSFQIKTKVMRKWLIMMKGQEWKDVRSSITPAF
	TATGGCAAAGTGTTCGGATATTTTGACGGTCTAGTACCGAACCTTTGGATCACAGATGTTGACATGATAA	TSGKIKRMSSLIKDCVGDLCDRLSNFTENDGKINAKLTFSAFTMDVIARCAFGLKIETLGSEDDTFIKNA
	AGGCTGTATGTGTAAAAGATTTCGAACACTTTGTCGACCGCAGATCTTTCCAAATTAAAACGAAGGTCAT	QHVLNPPTNRSPVVLLPLLFPTLFLMFAERIFLTKEMTFFFDLLENVLRERSQSKEKFNDFIEMADEAIS
	GCGTAAATGGTTGATAATGATGAAGGGACAAGAGTGGAAGGACGTTCGCTCGTCCATCACTCCGGCCTTC	DFTKEVEGKTVPMWSREEIDEIIIAQSTLFMLAGFDTTATTLTNTCFQLARNPDVQEKLYESIVAKMEEH
	ACCTCTGGAAAAATCAAAAGAATGTCCTCATTGATCAAAGATTGTGTTGGCGATTTATGCGACCGTCTCT	GEVCHEMVQDLPYLEMVIHEVMRIYSPFLRIERECTKDYSYDNGRIKIKKGQMVTIPAFALHRMEEYYPA
	CAAATTTCACCGAAAACGATGGGAAAATTAATGCCAAGCTGACTTTTAGTGCCTTCACCATGGACGTGAT	PDKFDPERWSPENKANQSPYTFMGFGAGPRNCVGMRFALEEMKIAICTMVQKFRFFPVEETPEKLSFDDG
	TGCAAGATGTGCTTTCGGTTTAAAAATTGAAACTCTCGGGAGCGAAGACGATACATTTATCAAGAACGCA	LTQILQPVHAVVGIEFRQSN*
	CAGCATGTTTTGAATCCACCAACTAATAGATCACCTGTTGTTCTGCTTCCGTTGTTGTTTCCTACCCTGT
	TTCTTATGTTCGCCGAGCGTATTTTCCTCACCAAAGAGATGACATTCTTTTTTGATCTGTTGGAGAATGT
	TCTCCGAGAAAGATCGCAATCTAAAGAGAAATTCAACGACTTCATCGAAATGGCCGACGAAGCCATTTCC
	GATTTCACGAAGGAAGTCGAGGGGAAAACTGTTCCGATGTGGTCTCGTGAGGAAATCGACGAAATTATTA
	TTGCACAGTCGACACTCTTCATGTTGGCCGGATTTGACACGACCGCCACCACTCTGACTAACACGTGTTT
	TCAACTGGCAAGGAATCCAGACGTCCAAGAAAAGCTATACGAAAGCATCGTTGCAAAAATGGAAGAACAT
	GGTGAAGTTTGTCACGAAATGGTCCAAGACCTTCCGTACCTCGAAATGGTTATCCATGAGGTAATGCGCA
	TTTATTCCCCGTTTCTAAGAATCGAGCGAGAATGCACCAAGGATTACTCTTACGATAATGGACGTATAAA
	AATTAAAAAAGGGCAAATGGTAACTATCCCGGCATTTGCTCTGCATCGCATGGAAGAATATTACCCAGCT
	CCTGACAAATTTGACCCTGAAAGGTGGAGTCCCGAAAATAAGGCCAACCAGAGTCCTTACACCTTCATGG
	GGTTCGGGGCAGGACCGAGAAACTGTGTTGGAATGCGTTTCGCATTGGAAGAAATGAAAATTGCTATCTG
	TACTATGGTCCAGAAGTTCCGTTTCTTTCCAGTCGAAGAGACACCGGAGAAACTTAGCTTTGACGACGGT
	CTTACCCAAATTCTTCAACCTGTTCACGCGGTAGTGGGCATTGAATTCCGTCAATCCAATTAGAATTATT
	TATAGTAGTTCTACTACGAAGAAATTAATTTGTCGATGGAGTAATTATGGATTAAATCTATGCTTAACAT
	ATATTCATATGGCCGCTGTCATCGGTAACATTTTTTAATTTTGTTTCAGAAATGCTTTGGCGTAATAAAT
	AA
311602	ATGGGCCCGTTGGATATTCTCTCTTCGCCCGTAACATGGGTAGTAACTATCGTCTCTCTTCTGTACATAC	>WBA_NCBI_GNO_0400376 [Dappu1:347112]	Dappu1/scaffold_4:2136718-2139088	Cyp360A7	347112	Y: s4c406	N	no EST evidence
	TTTACAAATATGCCACGTCAACATTTGATTACTTTTCTGACCAAGGAATTCGTGGCCCGAAACCAATCCC	MGPLDILSSPVTWVVTIVSLLYILYKYATSTFDYFSDQGIRGPKPIPIFGNLWGIWKANIPEYDVALVKQ
	CATTTTCGGAAACTTGTGGGGCATCTGGAAAGCGAACATTCCCGAGTATGATGTGGCATTAGTGAAACAA	YGKVFGYFDGLLPNLWITDADMIKAICVKDFEHFVDRRSFGIQTKVMRKWMMLMKGQEWKDIRSSVTPAF
	TACGGTAAAGTGTTCGGTTATTTTGACGGTTTGTTACCGAACCTTTGGATTACAGATGCTGATATGATAA	TTGKIKRMSGLIRDCVSNLSDQMSRLTESDGKIDSKLVFSAYTMDVIARCAFGLKIDNLGSKDDQFMKNA
	AGGCTATATGTGTCAAAGATTTCGAACATTTTGTTGACCGCAGATCTTTTGGTATCCAAACAAAAGTTAT	AYILNPPANKSPIVLLPFVYPKLLSSLSTYAERLLITKEHRFFFKLLEDVLKDRSQSKEKFHDFIELADE
	GCGCAAATGGATGATGCTGATGAAGGGGCAAGAGTGGAAAGACATTCGCTCTTCAGTTACGCCGGCCTTC	AISDFTKEVDGKTVPMWSREEIDEIIMAQSTIFMLAGFDTTATTLTNTCFQLARNPEIQEKLYESIVTKM
	ACAACCGGCAAAATCAAACGAATGTCCGGACTGATCAGAGACTGTGTTTCCAATTTAAGTGACCAAATGT	EDYDEVCHDMVQDMPYLEMVIQEVLRYYPPLTRVERECTKDYSYDNGRIQIKEGQMVTIPAFALHHMEEY
	CTAGATTGACGGAGAGCGATGGGAAAATTGACAGCAAGCTTGTGTTTAGTGCCTACACCATGGACGTGAT	YPDPEKFDPERWTPENKAKRNPYAYLAFGIGPRSCIGMRFALEEMKIAICAVVQKFRFFPVEETPEKLRF
	TGCAAGATGCGCTTTCGGATTGAAAATTGACAATCTCGGGAGTAAAGACGATCAGTTTATGAAAAACGCT	ENGLLAVLQPVQAVVGIELRQ*
	GCGTACATTTTAAATCCGCCAGCCAATAAATCTCCAATCGTTCTGCTACCATTTGTGTATCCCAAATTGT
	TGAGCTCACTTAGTACCTATGCTGAACGTTTGCTAATCACTAAAGAGCACAGATTTTTTTTCAAACTTTT
	AGAAGATGTGCTCAAAGATAGATCGCAATCTAAAGAGAAATTTCACGACTTTATTGAGTTGGCCGACGAG
	GCCATATCCGATTTCACGAAGGAAGTCGATGGTAAAACTGTTCCCATGTGGTCTCGCGAAGAAATTGATG
	AAATCATAATGGCACAGTCGACTATTTTTATGCTGGCTGGATTCGACACAACTGCCACAACTCTGACTAA
	CACTTGCTTTCAACTGGCAAGAAATCCAGAAATTCAAGAAAAACTTTACGAAAGCATCGTTACAAAAATG
	GAAGATTACGACGAGGTTTGCCATGATATGGTGCAAGATATGCCCTATCTGGAAATGGTTATCCAAGAAG
	TATTGCGCTATTATCCACCATTAACACGAGTCGAGCGAGAATGCACCAAGGATTACTCTTACGACAACGG
	ACGCATTCAAATTAAAGAAGGACAAATGGTCACCATTCCGGCCTTTGCTCTACATCACATGGAAGAATAC
	TACCCCGATCCAGAAAAATTCGATCCCGAAAGGTGGACTCCTGAAAACAAAGCTAAACGTAATCCTTACG
	CTTATTTGGCATTCGGCATTGGTCCTCGCAGCTGCATTGGAATGCGCTTCGCATTGGAAGAGATGAAGAT
	TGCCATCTGTGCTGTAGTCCAAAAATTCCGCTTTTTTCCAGTTGAAGAGACGCCGGAGAAACTCCGCTTT
	GAAAACGGACTTTTAGCTGTTTTACAGCCTGTTCAAGCAGTAGTGGGCATTGAACTTCGTCAATAA
221284	GCGCCAGTTAAGAAACTGCTGTGTTTTGGTTTTGTTCTCCATGTTGGCGTTCGTGAATTAATTGTTCCTA	>WBA_estExt_fgenesh1_pg.C_40371 [Dappu1:347113]	Dappu1/scaffold_4:2090352-2093114	Cyp4AN6	347113	y: s4c394	N	EST evidence
	GTGAGTAAACCAAGTGCAAACAGATATTTTATGCATCGAAGAAACAATTACCTCATTCGTCATGATAGCA	MIAAYLISVLLIVLTLLFFVHRKWENSSYVKTIDLIPGPPKQFFVGNALALPKETNEILQTIHSKWVKQY
	GCCTATCTTATTTCTGTTTTGCTAATTGTACTAACGCTACTATTCTTCGTTCATCGCAAGTGGGAGAATT	GKIFRVWLGLRPFVMTSSAVLIEKMMTSNTFIDKKDAYSILTPWLGEGLLLASGNKWKKNRRLLTPAFHF
	CTTCGTACGTGAAAACAATTGACCTTATTCCAGGACCCCCAAAGCAGTTCTTTGTGGGGAATGCCTTGGC	QILDNFFEVFNKNADILCEQLIKANTSIQGDSVEEIDVFPYLKRCALDIICEAAMGIQVNAQLEDSEYIR
	TTTACCAAAGGAAACTAACGAAATCCTGCAAACCATACACAGCAAATGGGTGAAACAATATGGCAAAATT	NVQRISEIVVERFFSFGHFMPDWMYECTTSGREHKKILKQIHDFTSKVIRERKVEIALEDEILPEEDTSE
	TTCCGCGTTTGGCTCGGATTGCGACCGTTTGTCATGACTTCTTCGGCAGTTTTAATTGAGAAAATGATGA	VSNRSKKRRAFLDLMLLANINGVELSDLEIRNEVDTFMFEGHDTTASALVWFLYCMAINPKHQALVQEEL
	CAAGCAATACATTCATAGATAAAAAAGACGCGTATAGTATTCTGACACCGTGGCTCGGTGAAGGACTCTT	NEVFGGSDRPCTIEDTTKLKYLECCIKESLRLYPAVPIISRYISEDFELGGYKIPVGASVVIEIYALHRN
	GCTAGCGTCAGGAAACAAATGGAAAAAGAATCGTCGTCTATTGACACCTGCCTTTCACTTCCAGATTCTT	DEYFPEPDVFNPERFQTNESIGRHAFAFLPFSAGSRNCIGQRFAMFEEKVLASSLLRRFKFSYDVAKHGP
	GACAATTTCTTTGAAGTTTTCAATAAAAACGCTGACATTCTTTGCGAGCAATTAATTAAAGCCAACACCT	PKANADLVLKPRDGMPLQIVSYLQ*
	CAATCCAAGGCGATTCTGTTGAAGAGATTGACGTCTTCCCCTATTTGAAAAGGTGTGCCCTCGACATCAT
	CTGCGAGGCTGCCATGGGCATTCAGGTCAACGCTCAGCTGGAAGATTCAGAATATATTAGAAACGTCCAA
	AGGATATCAGAAATTGTTGTGGAAAGGTTCTTCTCGTTTGGCCATTTTATGCCCGACTGGATGTACGAAT
	GCACGACAAGCGGAAGAGAACATAAGAAGATATTAAAGCAGATCCACGATTTCACTTCTAAGGTTATTCG
	CGAAAGGAAAGTGGAAATCGCTCTTGAAGACGAAATATTGCCGGAAGAGGACACCAGTGAGGTTTCGAAT
	AGATCCAAGAAACGTAGGGCCTTTTTAGATTTGATGCTTCTAGCCAACATAAATGGAGTTGAACTAAGTG
	ACCTCGAGATCCGTAATGAAGTGGACACTTTTATGTTCGAGGGACACGATACAACCGCATCCGCCCTTGT
	TTGGTTTCTCTACTGCATGGCCATCAACCCTAAGCATCAGGCCCTTGTGCAGGAAGAGCTGAACGAGGTT
	TTTGGAGGTTCCGATCGTCCCTGCACCATAGAGGACACAACTAAATTAAAGTACCTCGAATGCTGCATCA
	AAGAATCACTCCGGCTCTATCCTGCCGTGCCCATAATCAGCCGGTACATCAGTGAAGACTTTGAACTGGG
	AGGCTATAAAATCCCAGTTGGGGCTTCCGTTGTCATTGAAATCTACGCCCTTCATCGAAACGATGAATAT
	TTTCCTGAACCGGACGTTTTTAATCCAGAACGTTTCCAGACGAATGAAAGTATCGGTAGACACGCGTTCG
	CGTTCCTTCCTTTCAGCGCAGGATCAAGGAATTGTATTGGACAGAGGTTCGCCATGTTTGAGGAGAAAGT
	CTTGGCTTCGTCTCTACTCCGCCGATTTAAATTTTCCTATGACGTTGCCAAGCACGGACCGCCCAAAGCC
	AACGCTGACTTGGTTTTGAAACCTAGAGATGGCATGCCATTGCAAATTGTTTCATATCTACAATAAAGTT
	TGGCTTACTTCTTGTTGATATTCCCTTTGTATTACGATATACCCCAAGTATTACTTTATATAAAAAAAAC
	CATTAAACACTGACAGAATGAGAAAAGCCACGCTGCGATATTGGAATTAAGTCAAGAAATGACAAATGAG
	TGACTAAAACAACGAAGGGAAGCAGTGAAGATTTAACGTTTAAATATGAATGTAATGATTTTTTATTTTA
	TTTGTCTTTTATTCACTTCGCTAAAGAATGTGCTGTGTAAGAAATAGA
311596	ATGTCCGAAAGTGTGTGGACAGACTGGGGTTCCCTAGCATTCAAGTGGTTGCTACTTGTCACGATTCCGG	>WBA_NCBI_GNO_0400370 [Dappu1:347114]	Dappu1/scaffold_4:2102654-2105012	Cyp4BY5	347114	y: s4c394	N	no EST evidence
	TGCTTTATTATTGGATATGGAGTCGATCCACATTTGTTCAACTTGTCAATGCTATTCCTGGACCTCGACC	MSESVWTDWGSLAFKWLLLVTIPVLYYWIWSRSTFVQLVNAIPGPRPIPFLGNVLDLYVDRDEFLKIVHI						there is a potential 2nd version
	TATCCCATTTCTCGGCAACGTTCTCGACTTGTACGTCGATCGTGATGAGTTTCTCAAGATCGTTCACATT	DWIRKYGSIYRAWGGTRPVVVISSPELMEPILVSQKLITKAAEYSFLSTWLGECMFLTTGTRWKNRRRLL						>CYP4BY5v2 Daphnia pulex BQ703375 EST 94% to 347114
	GACTGGATTCGTAAGTATGGGAGTATCTACCGCGCATGGGGTGGTACTCGTCCGGTAGTTGTTATTTCTT	TPAFHFQILNSFVDVFNEKSFDCGREFERAIVQHGGKEFDVFPIITQCALDIICETSMGKQTRGEDEKAL						Note: name changed from CYP4AN3 due to longer seq
	CACCTGAACTAATGGAACCAATTCTGGTCAGCCAGAAGCTCATCACAAAAGCAGCCGAGTATAGTTTCCT	YVQNLHRIGQIVMERGIRPWLRLDWIYQFSALGRENKRCVKALHNFTNKVINDRREALQKELSSPESNNN						DTFMFEGHDTTASAMTWFLYCLAMHPHHQELVKEELDQIFGGVSVSLMIYGM
	CAGCACTTGGCTCGGAGAGTGCATGTTTCTAACCACAGGAACCCGTTGGAAGAATCGCCGTCGCTTACTT	FNNNYTDHSSNDSLTSKKRLAFLDLLIAASENGANLSDDDIREEVDTVMFAGHDTTASAMTWFLYCLAMH						HHNPLVYPDPQTFNPERFLPENVLGRHPYAFIPFSAGPRNCIGQKF
	ACACCTGCCTTCCACTTTCAAATTCTCAACAGTTTTGTCGATGTTTTCAACGAAAAGAGTTTTGACTGCG	PHHQDLVTEELDQIFGDSDRPCTIQDVAELKYLECCIKETLRLYPSVPAVMRYITEDIHVGGYKIPAGVS						DSDHPCTIQDVAELKYLECCIKETLRLYPSVPGVMRYITEDIHVGGYKIPA
	GTCGTGAATTTGAACGAGCCATCGTGCAACACGGTGGAAAGGAATTCGATGTTTTCCCTATCATTACTCA	VSLMIYGMHHNPLVYPDPQTFNPERFLPENVLGRHPYAFVPFSAGPRNCIGQKYGLLEIKIVLANLLRRF
	GTGCGCATTGGATATCATTTGTGAAACATCAATGGGGAAACAGACGAGAGGAGAGGACGAAAAAGCACTT	RFSVADPSKPMLIPSSEVVLKPKHGVPLIVSKRAAH*
	TACGTGCAAAATCTGCACAGAATTGGCCAGATTGTTATGGAACGAGGCATCCGTCCTTGGCTAAGGCTTG
	ATTGGATATACCAATTCAGTGCACTTGGCCGTGAAAATAAGCGCTGCGTGAAAGCGCTGCATAATTTCAC
	CAACAAGGTGATAAACGATCGACGTGAAGCTTTGCAGAAGGAACTCTCGTCTCCCGAGTCAAATAATAAT
	TTCAACAACAATTACACCGACCACAGCTCAAACGATTCTCTGACATCGAAGAAGAGATTGGCCTTCCTTG
	ATCTGCTCATTGCTGCTTCAGAAAATGGCGCCAACCTAAGTGACGACGACATAAGAGAAGAAGTTGACAC
	TGTTATGTTTGCGGGACACGATACAACTGCTTCTGCCATGACTTGGTTCCTCTATTGTTTGGCCATGCAT
	CCACATCACCAGGATCTAGTGACTGAAGAGTTGGACCAGATTTTTGGCGACTCGGACCGTCCATGTACTA
	TCCAAGACGTGGCCGAGCTTAAATATTTAGAGTGTTGCATCAAAGAAACTTTGAGATTGTATCCTAGTGT
	ACCAGCTGTCATGCGCTACATCACAGAAGACATCCATGTTGGTGGCTACAAAATACCAGCCGGAGTCTCA
	GTTTCATTGATGATTTATGGAATGCATCACAACCCTCTGGTCTATCCGGATCCGCAAACTTTCAATCCGG
	AACGTTTCCTACCAGAAAACGTTCTCGGTCGTCACCCGTACGCTTTCGTCCCTTTCAGTGCAGGGCCTCG
	CAACTGTATAGGTCAAAAGTACGGCTTACTTGAAATCAAAATTGTGTTGGCTAACTTACTGCGTCGATTC
	CGGTTTTCCGTAGCGGATCCATCTAAACCAATGCTCATTCCCTCCAGCGAAGTCGTGCTGAAGCCTAAAC
	ATGGCGTTCCACTAATTGTGTCGAAAAGAGCTGCACATTAA
305686	ATGATTGTAGGAATCCTTGTTGCGGTTTTACTATTTCTACTAGCGCTGCTATTCCTAGTACACCACAGGT	>WBA_PASA_GEN_0400330 [Dappu1:347115]	Dappu1/scaffold_4:2099657-2102289	Cyp4AN9	347115	Y: s4c394	N	EST evidence
	GGGAATGCTCTTCGTTTGTGAAAACGATTGACCTAATTCCCGGACCGAAGAGGAAGCCCATCGTAGGCAA	MIVGILVAVLLFLLALLFLVHHRWECSSFVKTIDLIPGPKRKPIVGNAMDLPKESHQIMQTIQGKWVKQF
	CGCTATGGACCTGCCAAAGGAAAGTCACCAAATTATGCAAACTATCCAAGGAAAGTGGGTAAAACAATTC	GRVYRSWLGFRTFVHISTPMLMEKMLTSQTFIDKGKSYSILRPWLGEGLLLASGNKWRRSRRLLTPAFHF
	GGCCGCGTCTACCGCTCTTGGCTCGGGTTCCGGACGTTTGTGCACATTTCGACGCCAATGCTCATGGAGA	QILDNFFDVFNKNADILCEQLTIANTPVKSDSVEEVDVFPYLKKCTLDIICEAAMGIKINAQLEDSEYIR
	AAATGCTCACGAGTCAGACCTTCATAGACAAAGGAAAATCTTATAGCATCCTGAGACCATGGCTGGGCGA	NVHKISEIVVERFFSFGHFLPDWMYHLTPKGREHMKLLKQIHGFTSKVIRERKEEIAREEIQKENDDGAP
	AGGACTTTTGCTGGCATCAGGGAATAAGTGGAGAAGGAGCCGTCGTCTTTTGACGCCCGCATTTCACTTC	DEVKKRRRAFLDLMLLSVKDGVELSDLDIRNEVDTFMFEGHDTTASALVWFLYCMATNSEQQALVQEELN
	CAGATCCTTGACAATTTCTTTGACGTTTTTAACAAAAACGCTGATATCCTTTGTGAGCAATTAACCATAG	EVFGDSDRPCTMEDTTKLKYLECCIKESLRLYPAVPNITRYMSEDSELGGYKIPSGASVSLQIYALHRNE
	CCAACACCCCAGTCAAAAGCGACTCTGTTGAGGAGGTTGATGTCTTCCCCTACTTGAAAAAGTGTACCCT	EYFPDPDVFNPERFQTNESIGRHAFAFVPFSAGPRNCIGQRFAMFEEKVLASSLLRRFKFSYDIAKHGPP
	CGACATCATCTGCGAAGCTGCAATGGGAATTAAAATTAACGCCCAGCTGGAAGACTCGGAATATATTAGA	RANAELVLRPRDGMPLKLVSCPRCLNFI*
	AACGTGCACAAGATTTCTGAAATTGTTGTAGAGAGGTTCTTCTCGTTTGGACATTTTTTGCCTGATTGGA
	TGTACCACCTCACGCCAAAAGGAAGAGAACACATGAAATTGTTAAAGCAAATTCATGGTTTCACTTCTAA
	GGTCATTCGTGAAAGGAAAGAAGAAATCGCTCGTGAAGAAATACAAAAAGAAAATGATGATGGAGCTCCT
	GATGAAGTTAAAAAGCGAAGAAGAGCTTTCCTTGATTTGATGCTTTTATCTGTGAAGGATGGAGTCGAGC
	TCAGTGACCTCGACATACGCAACGAAGTGGACACATTTATGTTCGAAGGACACGATACCACCGCATCTGC
	CCTTGTTTGGTTTCTCTACTGTATGGCCACAAATTCGGAGCAACAGGCCCTAGTGCAGGAAGAACTGAAC
	GAGGTGTTTGGAGATTCCGATCGTCCCTGCACCATGGAAGACACAACTAAATTAAAATATCTCGAATGCT
	GCATCAAGGAGTCACTCCGGCTCTATCCAGCCGTTCCCAACATTACAAGATACATGAGTGAAGATTCCGA
	ATTGGGCGGATACAAAATCCCATCCGGAGCTTCCGTCTCCCTGCAAATCTACGCCCTTCACCGGAACGAA
	GAATATTTTCCTGACCCTGACGTTTTTAATCCCGAGCGTTTCCAGACGAATGAAAGTATCGGTAGACACG
	CGTTCGCATTCGTCCCATTCAGCGCAGGACCTCGAAACTGCATTGGTCAGAGGTTCGCTATGTTTGAAGA
	GAAAGTCTTGGCTTCGTCTCTACTCCGTCGATTTAAATTTTCCTACGACATTGCTAAGCATGGGCCGCCT
	AGAGCCAACGCTGAATTAGTCCTGAGACCTAGAGATGGCATGCCATTAAAACTTGTCTCTTGTCCGCGTT
	GTTTAAATTTCATTTAAACCCAGTTAAAGGAAAACAATCGTGTGTTTTTCCCTCATCAGACTGACATCCA
	TTATTATGATCACGTTTGATATCTTTGTTTTTGTGAGATGAGGAGCGGCTGTCAAATGCACTCCTGCTGC
	TCATTACTAAGCCGCATTTGTATGGATAATATTCCGCTGTTATCCATACTGTGCATGCTGTTCATCAAAA
	TGAATAGATATTGGTTTGCCTAC
311594	ATGTTAGGAGTCTTTCTTGTTTCTGTTTTTTTACTTCTGCTAGCACTGCTATTCCTAGCTTATCATCGAT	>WBA_NCBI_GNO_0400368 [Dappu1:347116]	Dappu1/scaffold_4:2096702-2099206	Cyp4AN8	347116	y: s4c394	N	EST evidence
	GGGAAAATTCGTCGTACGTGAAAACGATTGACCTCATTCCCGGAGTGAGAAGGAAATTCCTCGTGGGCAA	MLGVFLVSVFLLLLALLFLAYHRWENSSYVKTIDLIPGVRRKFLVGNITALPKESDEVLETAQIKWVKQY
	TATTACAGCTTTGCCGAAGGAAAGTGACGAAGTCTTGGAAACCGCACAAATCAAATGGGTGAAGCAGTAT	GRILRTWIAFRPFVQISSPVLIEKILTSHTLIDKGKSYSILRPWLGDGLLLASGDKWRRSRRLLTPAFHF
	GGTCGCATTTTACGTACTTGGATTGCATTTCGTCCGTTTGTTCAGATCTCGTCACCAGTTTTAATTGAAA	QILDNFFDVFNKNAEILCEQLAKVTKTFTPGEFAEDVDVFPFLKKCTLDIICEAAMGIQINAQLQDSEYI
	AAATCCTGACGAGCCATACGCTCATAGACAAAGGAAAATCTTACAGTATCCTTAGACCCTGGCTTGGCGA	RNVHRISEIIIERFLSGKGMLPDWLYNLTQNGREQNKILKQMHDFTSKVIRERKVEIALEEDLPEEAKDE
	CGGACTATTGCTGGCATCAGGAGACAAGTGGAGGAGGAGCCGACGTCTTTTGACACCTGCATTTCACTTC	EITGTKKRRAFLDLMLLANQNGVELSDLDIRNEVDTFMFEGHDTTASAIVWFLYCMAINPKHQALVQEEL
	CAGATCCTTGACAATTTCTTTGATGTTTTTAATAAAAACGCTGAAATTCTATGTGAGCAATTAGCCAAAG	NEVFGDSNRPCTMEDTTKLKYLECCIKESLRLYPPVPVFSRYMTEEIELGGYKIPTEAFVNLQIYALHRY
	TCACCAAAACCTTCACCCCAGGAGAATTTGCGGAAGACGTTGATGTCTTTCCTTTCTTGAAAAAATGCAC	EEYFPEPEVFNPERFQTNESIGRHAFAFVPFSAGSRNCIGQRFAMFEEKVLSSTLLRRFRFSYDLGKRGP
	ACTAGACATCATTTGCGAGGCCGCAATGGGCATTCAGATCAACGCTCAACTACAAGATTCAGAGTATATC	RKAIPELVLKPKDGMPLQIVAI*
	AGAAACGTCCACAGGATTTCCGAAATTATTATTGAGAGATTCTTGTCTGGGAAAGGTATGCTGCCCGATT
	GGCTGTACAATTTGACACAAAACGGAAGAGAACAAAACAAAATATTAAAGCAAATGCACGATTTTACTTC
	AAAGGTTATTCGCGAAAGGAAAGTAGAAATTGCCCTTGAAGAAGACTTGCCGGAAGAGGCGAAAGATGAG
	GAAATCACCGGAACCAAGAAACGTAGGGCCTTTTTAGATTTGATGCTTCTAGCCAACCAAAATGGAGTTG
	AACTAAGCGACCTCGACATCCGCAACGAAGTGGACACTTTCATGTTCGAGGGACACGATACAACTGCTTC
	TGCCATTGTTTGGTTTCTCTACTGCATGGCAATCAACCCTAAGCACCAGGCCCTAGTGCAGGAAGAACTG
	AACGAGGTTTTTGGAGATTCCAATCGTCCCTGCACTATGGAAGACACAACTAAATTAAAATACCTCGAGT
	GTTGCATTAAAGAATCACTCAGGCTTTATCCTCCCGTTCCCGTATTCTCACGATACATGACTGAAGAAAT
	TGAATTGGGAGGATATAAAATCCCAACTGAGGCTTTCGTCAACTTGCAAATTTATGCCCTTCACCGGTAC
	GAAGAATATTTTCCTGAACCTGAAGTGTTCAACCCCGAGCGTTTCCAAACGAATGAAAGTATCGGTAGAC
	ACGCTTTCGCATTCGTCCCATTCAGCGCGGGATCAAGGAATTGTATTGGTCAGAGATTCGCCATGTTTGA
	AGAGAAAGTGCTATCTTCGACCCTACTTCGTCGATTCCGATTTTCCTACGACTTGGGCAAACGTGGACCA
	CGCAAAGCCATTCCTGAATTAGTTTTGAAACCTAAGGATGGCATGCCATTGCAAATTGTCGCTATCTAAA
	ATAATTCTTATAATTTTACTTTAGATCCTCTTCAATATTTGTGAATTCCATGATTGCATATCACAGCTGA
	CTGGTGATGGTGTGATGACGGTAAC
311593	ATGATAGGAGTCTTTCTTGTTTCTGTTTTGCTACTTGTGCTAGCACTGCTTTTCCTAGCCCATCATCGAT	>WBA_NCBI_GNO_0400367 [Dappu1:347117]	Dappu1/scaffold_4:2093387-2096097	Cyp4AN7	347117	Y: s4c394	N	no EST evidence
	GGGAAAATTCGGCGTACGTGAGAACGATTGACCTCATTCCCGGAGTGAGAAGGAAATTCATCGTGGGCAA	MIGVFLVSVLLLVLALLFLAHHRWENSAYVRTIDLIPGVRRKFIVGNVTALPKEIDENLEIVQGKWVKQY
	TGTCACTGCTTTGCCGAAAGAAATTGACGAAAACCTGGAAATCGTGCAAGGCAAATGGGTGAAACAATAC	GRIYRIWLAFRPFVQISSPDFIEKILTSHTNIDKGKSYSILRPWLGDGLLLASGDKWRRSRRLLTPAFHF
	GGTCGCATCTACCGCATTTGGCTCGCATTTCGACCGTTTGTTCAAATTTCGTCACCAGATTTTATTGAAA	QILDNFFDVFNKNAEILCEQLAKVTKTFTPGEFAEDVDVFPFLKKCTLDIICEAAMGITVNAQLEDSEYI
	AAATCCTAACCAGCCATACGAACATAGACAAAGGAAAATCTTACAGTATCCTTAGACCATGGCTTGGCGA	RNVHRISEIVIDRFLSGKGMFPDWLYHLTPSGREHKKILKQMHDFTSKVIRERKVEIALEEDLPEVKKEK
	CGGACTATTGCTGGCATCAGGGGACAAGTGGAGGAGGAGCCGCCGTCTTTTGACACCTGCATTTCACTTC	RRAFLDLMLLANKNGVELSDLDIRNEVDTFMFEGHDTTASAIVWFLYCMAINPKHQALVQEELNEVFGDS
	CAGATCCTTGACAATTTCTTTGATGTTTTTAATAAAAACGCTGAAATTTTATGTGAGCAATTAGCCAAAG	DRSCTMEDATKLKYLECCIKESLRLYPPVPIFARYMTEEIELGGYSIPKGTFISLQTFALHRNEEYFPDP
	TCACCAAAACCTTCACCCCAGGAGAATTTGCGGAAGACGTTGATGTCTTTCCTTTCTTAAAAAAATGTAC	DVFKPERFQTNEAIGRHSFAYVPFSAGSRNCIGQRFAMFEEKVLSSTLLRRFRFYYDLDKLGPRKAIPDL
	TCTAGACATCATCTGCGAGGCTGCAATGGGCATTACGGTCAATGCTCAGCTAGAAGATTCGGAATATATT	VLKPKNGMPLQIAPYLQ*
	AGAAACGTTCACAGGATATCGGAAATTGTTATTGACAGATTCTTGTCTGGAAAAGGTATGTTTCCCGATT
	GGCTGTACCATTTGACACCAAGCGGAAGAGAACACAAGAAAATATTAAAGCAGATGCACGATTTTACTTC
	AAAGGTTATTCGCGAAAGGAAAGTAGAAATTGCCCTTGAAGAGGACTTGCCAGAAGTTAAAAAAGAGAAA
	CGTAGAGCGTTCCTTGATTTGATGCTTCTAGCCAATAAAAATGGAGTTGAATTAAGCGACCTCGATATAC
	GTAATGAAGTGGACACTTTCATGTTCGAAGGACACGATACAACTGCTTCTGCCATTGTTTGGTTTCTCTA
	CTGCATGGCAATCAACCCTAAGCACCAGGCTCTAGTGCAGGAAGAACTGAACGAAGTGTTTGGAGATTCC
	GATCGTTCCTGCACGATGGAAGACGCAACTAAACTAAAATACCTCGAATGCTGTATCAAGGAGTCACTCC
	GGCTCTATCCTCCCGTTCCCATATTCGCACGATACATGACTGAAGAAATTGAATTGGGAGGGTATAGCAT
	CCCAAAAGGCACTTTCATCTCCCTGCAAACGTTCGCCCTTCACCGGAACGAAGAATATTTTCCTGACCCT
	GACGTGTTCAAACCCGAGCGTTTCCAAACGAATGAAGCCATTGGTAGACACTCTTTCGCATACGTTCCAT
	TCAGCGCAGGATCAAGGAATTGTATTGGTCAGAGATTCGCTATGTTTGAGGAGAAAGTGCTATCTTCGAC
	TTTACTTCGTCGATTCCGATTTTACTACGACTTAGACAAGCTTGGACCACGCAAAGCCATCCCTGACTTA
	GTTCTGAAACCTAAGAATGGCATGCCATTGCAAATTGCCCCGTATCTACAGTAA
311473	ATGTTGGACATGTTGCGAACGAGATGGAGCAGCCCATTGTCTTTGACATTCACGGCCGTCGTCGTTTTGC	>WBA_WBA_NCBI_GNO_0400247 [Dappu1:347654]	Dappu1/scaffold_4:1386547-1388851	Cyp4BX4	347654	y: s4c265	N	EST evidence
	TGGCAGCCGGTTATTATTGGGTGTGGTGTCGTTCTCGTTTTGTTCGTCTCATCGACGCTCTGCCCGGACC	MLDMLRTRWSSPLSLTFTAVVVLLAAGYYWVWCRSRFVRLIDALPGPKPLPLLGNLLDVANIPLDEIVLS						replaces 347118
	GAAACCACTTCCCTTATTGGGCAACCTCCTCGATGTTGCCAATATTCCTCTGGACGAGATTGTACTGAGC	VSRYNPIYKLWIGFYPTVVIAHPELWKPILSSHKLLARPHEYKFSFPENSLTNLTGESWRERRSLLNPAF
	GTGAGCCGCTATAATCCTATCTACAAATTGTGGATCGGTTTCTATCCAACGGTTGTCATTGCCCATCCCG	HFQILNGFVETFNDLSLDCAAKMEESLGRTGQKEMNVFSIMSKLVLDILCETSMGGKVWSEVESTKFAKG
	AACTGTGGAAAAGCTCAGGCGAATCATGGAGAGAACGTCGGAGTCTACTGAATCCAGCGTTCCATTTTCA	IDVLENIFRQRLIHKPWLRIDWIFKLTSLYRQQKQVLSDTNASVDKVIKNRRQSHKHSGQSDDSVSTIDE
	AATCCTCAACGGATTCGTGGAGACTTTCAACGATTTGAGCCTCGACTGCGCTGCCAAAATGGAAGAAAGT	DSRPKKRLAFLDLLMVKASEENSDMSDEILRNEVSTFMAAGLDSTAVAFNWFLYLIAKHPDHQKLVTDEL
	CTTGGTCGGACTGGACAAAAAGAAATGAACGTCTTTTCCATCATGTCCAAGCTGGTCTTGGATATTCTTT	DLIFGDSDRPVTAHDLTRLKYLECCIKETLRMYPPFPAVSRYLSEDVQSGGYTLPRGVTVVINIFAAHHD
	GCGAAACTTCCATGGGAGGAAAAGTTTGGAGCGAGGTGGAATCGACGAAATTCGCCAAAGGGATCGACGT	PTVFPDPDAFKPERFLPENSVGRHPYAFIPFSAGPRNCIAQKYAMMELKVCLANILRRLKFSLVDPSAPL
	ATTGGAAAATATCTTTAGGCAACGCTTGATACATAAACCTTGGCTGAGGATCGATTGGATTTTCAAATTG	EIPSPQLLLKPKNGKCNLIVSKRLDIS*
	ACTTCACTTTACCGCCAACAAAAGCAGGTCCTATCAGATACTAATGCTTCCGTTGATAAGGTTATTAAAA
	ATCGTCGCCAATCGCACAAGCACTCTGGCCAATCAGATGATTCAGTGTCCACCATTGACGAGGATTCACG
	ACCAAAGAAGAGATTGGCCTTTCTGGATTTGTTGATGGTAAAGGCGTCGGAGGAGAATTCTGATATGAGT
	GATGAGATATTAAGAAATGAAGTTTCTACCTTCATGGCTGCGGGTCTCGATTCAACAGCTGTCGCCTTTA
	ACTGGTTCCTCTATCTCATCGCCAAGCATCCCGATCACCAGAAATTGGTGACGGACGAATTGGATCTGAT
	TTTTGGCGATTCCGATCGGCCGGTGACGGCGCACGACTTGACTCGGCTCAAATATTTGGAGTGTTGCATC
	AAGGAAACATTGAGGATGTATCCACCTTTTCCGGCGGTGTCACGATACCTATCGGAAGACGTTCAATCAG
	GTGGTTATACCCTACCAAGAGGTGTGACAGTTGTCATCAATATTTTCGCTGCGCACCATGACCCTACGGT
	TTTCCCTGATCCGGATGCATTCAAGCCGGAACGATTCCTTCCGGAGAACAGCGTCGGCCGACATCCGTAC
	GCCTTCATTCCATTCAGCGCTGGACCCCGCAATTGCATCGCCCAAAAATACGCCATGATGGAGCTGAAAG
	TTTGTTTGGCGAACATTTTACGACGATTGAAATTTTCTCTTGTTGATCCGTCGGCTCCGCTAGAAATTCC
	GTCCCCTCAGCTTTTACTTAAACCGAAGAATGGCAAATGTAACCTCATCGTTTCTAAGAGATTGGACATT
	TCCTAA
311474	ATGTTGGACATTTCGTGGTCTGCATGGAAATGGAATCCATCATCACTGCTGGCCATGACGGCCCTGGTCG	>WBA_NCBI_GNO_0400248 [Dappu1:347119]	Dappu1/scaffold_4:1389457-1391891	Cyp4BX3	347119	Y: s4c265	N	EST evidence; large at 5'-end maybe
	GATTGCTGGCCGGGTATTATTGTGTCTGGAGTCGTTCCCGTTTTGTCCGCCTCATCGACGCTCTGCCCGG	MLDISWSAWKWNPSSLLAMTALVGLLAGYYCVWSRSRFVRLIDALPGPKTLPLLGNILDLLKYSTDRRLC
	ACCGAAAACTCTTCCTTTGCTGGGCAACATTCTCGATCTTTTGAAATATTCTACTGACAGGCGATTGTGT	VDWIKQNGYIFRTWIGYFPVVHVSHHELLEPILSNQNNITKTDEYKFSLPENCLGVLTGDEWRHRRRLLT
	GTTGATTGGATCAAACAGAACGGATATATTTTCCGAACATGGATTGGTTACTTTCCGGTGGTTCACGTCT	PAFHYKILDGFMDSINEKSFASTAKMEEILGTAGSQEINIFPIMVKLTFDVLCETFMGKNAWNEEDTNTS
	CTCATCACGAACTATTGGAACCAATTCTTTCCAATCAAAATAACATAACAAAAACGGACGAATACAAATT	YAENVEGMEHIFMERAVRKPWLRIDWIYKLTPLYRKQKQYSSSFNTFHDKVIRERREFHRRNAEKYAAIS
	TAGTTTACCTGAAAACTGCCTTGGTGTGTTAACGGGTGACGAATGGCGTCACCGTCGCCGATTGCTGACT	QPVLNNNADDEEVNFLQPKERLAFLDLLLKISKENPELDDKAIGDEISLFMPAGVDPTSSTITWFLYLVA
	CCGGCGTTTCACTATAAAATTCTCGATGGATTCATGGACTCCATCAATGAAAAGAGCTTTGCCTCCACTG	KHPEHQKSVTQELDLIFGDSDRPVTAHDLTRLKYLECCIKETLRLYPSLPVVARYLTEEVQVGDYTLPKG
	CCAAAATGGAAGAAATTCTGGGAACAGCTGGAAGCCAAGAAATTAACATCTTTCCGATTATGGTCAAGCT	LTVLINIFMTHRNPEVYPDPDAFKPERFLPENCIGLHPYAYIPFSAGPRNCIGQKFAMLEIKISLANILR
	GACTTTCGATGTTCTCTGCGAAACTTTCATGGGCAAGAATGCGTGGAATGAAGAGGACACGAATACATCA	RLRFAHSDMSGPVESTTMQLTLKPKDNQCKLIVSKKIV*
	TACGCAGAGAATGTTGAGGGTATGGAGCACATCTTTATGGAACGTGCCGTCCGTAAACCTTGGCTGAGGA
	TCGATTGGATTTACAAATTGACCCCACTTTACCGCAAACAAAAACAGTACTCTTCTTCCTTCAACACCTT
	CCACGATAAGGTGATTCGAGAACGTCGTGAATTTCACAGACGAAACGCAGAGAAATACGCAGCAATAAGT
	CAGCCAGTGTTGAACAATAACGCCGACGATGAAGAGGTCAACTTCTTACAACCAAAGGAAAGATTAGCCT
	TTTTGGATTTATTATTAAAAATATCGAAAGAGAATCCCGAATTGGACGACAAGGCGATCGGTGACGAAAT
	TTCCCTTTTCATGCCTGCGGGTGTGGATCCAACATCTTCGACTATAACTTGGTTTCTTTACCTTGTCGCT
	AAACATCCGGAACACCAGAAATCGGTGACGCAAGAATTGGATCTGATATTTGGCGATTCCGATCGGCCGG
	TGACGGCGCACGACTTGACTCGGCTCAAATATTTGGAGTGTTGCATCAAGGAAACTTTGAGGCTGTATCC
	GTCTCTTCCAGTAGTAGCGCGATACTTAACGGAAGAAGTTCAAGTTGGTGATTACACTTTACCAAAGGGC
	TTGACAGTTCTAATAAATATTTTCATGACCCATCGCAACCCAGAGGTTTATCCCGATCCGGATGCTTTCA
	AGCCGGAGCGATTCCTTCCGGAGAACTGCATCGGTCTGCATCCATACGCTTATATTCCATTTAGCGCCGG
	ACCCCGTAATTGCATCGGACAAAAGTTCGCCATGCTGGAAATCAAAATTTCACTCGCCAACATATTGCGG
	CGGCTGCGATTTGCTCATTCGGATATGTCGGGTCCAGTTGAAAGCACTACGATGCAACTTACTTTAAAAC
	CCAAGGACAATCAATGCAAATTAATCGTCTCTAAAAAAATCGTCTAA
234602	ATGACGACGGCCCTGGCCGGATTGCTGGGCGGATATTATTGGGTGTGGAGTCGTTCTCGTTTTGTCCGTC	>WBA_SNAP_00002660 [Dappu1:347120]	Dappu1/scaffold_4:1395760-1398472	Cyp4BX1	347120	Y: s4c265	Y: change 3'-end	small piece for EST evidence
	TCATCGACGCTCTGCCCGGACCGAATCCACTTCCTTTGCTGGGAAACATTCTCGATCTTTTGAAATTCTC	MTTALAGLLGGYYWVWSRSRFVRLIDALPGPNPLPLLGNILDLLKFSPDEMLLGMNHRHPIYKFWISRFF
	TCCCGATGAAATGTTGCTGGGCATGAACCACCGTCATCCAATTTACAAGTTCTGGATCAGCCGTTTCTTT	PVVFIAHPELCKCYHLTDLLSLRFTLQPILSSNKYVTRPQEYNFVFPENSLPMLAGDPWKKRRRMLNPAF
	CCAGTGGTTTTCATCGCTCATCCTGAGCTATGCAAATGTTATCATCTCACCGATTTGCTCTCCCTGCGAT	HFQNLNGFLDIFNDLSLDYAAKIERIILGTASSTGCQEIDVHPIMSLLALDLFAVYEPWLRLDWIYKLSS
	TCACTTTACAGCCGATTTTATCCAGCAATAAATATGTGACGAGACCACAGGAATACAACTTTGTTTTTCC	LYRQELQLLSSNAVAMNKIIQSRREFLKQNADKYSSQSSEYLANNNNVGEGDTLSRPKERLTFLDLLLKA
	CGAAAACAGCCTTCCAATGTTGGCGGGCGACCCGTGGAAAAAACGCCGTCGCATGCTCAACCCGGCGTTC	SEENPDDLNDEVLSNEVCLFIAGSIDTAAVAMAWFLYLMAKCPEHQQLVMDELNLIFGDSDRPVTAHDLT
	CACTTTCAAAATCTCAACGGGTTCTTGGATATTTTCAACGACTTGAGCCTCGACTACGCTGCGAAAATCG	RLKYLECCIKETLRLYPPFPVIFRYLTEEVQIGDYILPKDITVLVNIYGTHRNAEFFPDPDSFKPERFLP
	AACGAATAATTCTCGGGACGGCATCATCAACAGGCTGCCAAGAAATTGACGTCCATCCGATTATGTCTCT	ENSVDRHPYVFIPFSAGVRNCIAPKYAMMEMKVALANLLRRLKFSLSDPSGPLQTPAIHFMLKPKDGKFN
	GCTGGCGTTGGATCTATTTGCCGTCTATGAACCTTGGCTGAGGCTCGATTGGATTTACAAACTGAGCTCA	LIVSKRLGLS*
	CTTTACCGTCAAGAGTTGCAGCTCCTTTCAAGTAATGCAGTCGCCATGAATAAGATAATTCAAAGTCGAC
	GTGAATTTCTCAAACAAAACGCGGACAAATATTCCAGTCAGTCGTCAGAATATTTGGCCAATAATAATAA
	CGTCGGCGAAGGAGACACATTATCACGACCAAAGGAGAGGTTGACGTTTCTGGATTTGCTGCTGAAGGCG
	TCAGAGGAGAATCCTGATGATTTGAACGACGAGGTACTCAGCAATGAAGTTTGCTTATTCATAGCTGGGA
	GTATAGATACAGCAGCTGTCGCCATGGCTTGGTTTCTTTATCTCATGGCCAAATGCCCTGAACACCAGCA
	ATTGGTGATGGACGAATTGAATCTAATTTTTGGCGATTCCGATCGGCCGGTGACGGCGCACGACTTGACT
	CGGCTCAAATATTTGGAGTGTTGCATCAAGGAAACATTGAGGTTGTATCCACCTTTCCCAGTAATATTTC
	GATACTTAACGGAAGAAGTTCAAATAGGGGACTACATCTTGCCAAAGGATATAACAGTTTTGGTAAACAT
	TTACGGCACCCATCGCAATGCCGAATTTTTCCCCGATCCGGATTCTTTCAAACCGGAACGATTCCTACCG
	GAGAACAGCGTCGATCGACATCCGTACGTCTTCATTCCATTTAGCGCTGGCGTCCGCAATTGCATCGCGC
	CGAAATACGCCATGATGGAAATGAAAGTTGCTCTGGCCAACCTTCTGCGCAGGTTGAAATTTTCCCTTTC
	TGATCCATCGGGTCCGCTGCAAACTCCGGCCATTCATTTCATGCTGAAACCCAAGGACGGCAAATTCAAT
	CTCATTGTTTCTAAAAGATTGGGCCTTTCTTAA
234600	ATGTGGGACATTTCGTGGTCTGCTGGATGGAGTTCATCGTCACTGGCCATGACGACGGCCCTGGCCGGAT	>WBA_SNAP_00002658 [Dappu1:347122]	Dappu1/scaffold_4:1392852-1395270	Cyp4BX2	347122	Y: s4c265	Y: several places	EST evidence at 3'-end. The 5'-end is difficult and there may be some exons missing
	TGCTGGGCGGATATTATTGGATGTGGAGTCGTTCTCGTTTTGTCCGTCTCATCGACGCTCTGCCCGGACC	MWDISWSAGWSSSSLAMTTALAGLLGGYYWMWSRSRFVRLIDALPGPNPLPLLGNILHLANFSLDDVKYE						or an exon or two needs to be enlarged. But I could not find it.
	GAATCCACTTCCTTTGCTGGGCAACATTCTCCACCTTGCGAATTTTTCTCTCGATGATGTTAAGTACGAG	PIYRIWISYYPAVFMAHSELFQLALFGYVIRFSNSQRVHWHFQRLEPRLRCQIGRNARNRPSQEMDLFPI
	CCTATTTACCGGATTTGGATCAGTTACTATCCGGCCGTTTTCATGGCTCACTCTGAACTATTCCAATTAG	MSKLALDILSETSMGRKTWSEEETINYVQGLEGLEHVYTQRSFHQPWLRSDFIFKLSPLYRLEKRCISNT
	CTTTATTTGGTTATGTAATTCGGTTTTCAAATTCTCAACGGGTTCATTGGCACTTTCAACGACTTGAGCC	RSLIDKVIQNRHEQQKKNGQSLVFNNNEKEEDEYNRPKYNKSPFLEKRLAFLDLLFQAAEANPDLNDEAI
	TCGACTGCGTTGCCAAATTGGAAGAAATGCTCGAAACCGTCCAAGTCAAGAAATGGACTTGTTTCCAATC	RNEIFLFMSAGLDTTSLTLIWFLYLIAKHPEQQKLVTQELDLIFSDDSDRPMTAQDLPLLKYLECCIKET
	ATGTCTAAACTCGCTTTAGATATTCTCTCTGAAACTTCCATGGGACGGAAAACGTGGAGCGAAGAGGAAA	LRLYPSLPLISRHLTEDVQAGRYTLPKGLTVILNIYSAHRNPEVYPDPDAFKPERFFPENSVGRHPYAFI
	CGATCAACTACGTCCAGGGCCTTGAAGGATTGGAGCACGTCTACACGCAACGCTCATTCCACCAGCCGTG	PFSAGVRICIGYKYAMMELKVSLANLLRRLRFSVSDPSAPLEIPSMQLTAKPKSGQCNLIVSKRVVVS*
	GCTCAGAAGCGATTTCATTTTCAAATTGAGTCCACTTTACCGCCTGGAAAAGCGATGCATTTCCAATACG
	AGGTCCTTAATCGACAAGGTCATTCAAAATCGCCATGAGCAGCAGAAGAAAAACGGCCAGTCGCTTGTTT
	TCAACAATAACGAAAAAGAAGAAGACGAGTACAACCGACCAAAATATAACAAAAGCCCATTTTTAGAGAA
	GAGATTGGCTTTCCTGGACCTGCTATTCCAAGCAGCCGAAGCTAATCCGGATCTTAACGACGAGGCGATT
	CGAAATGAAATTTTTCTCTTCATGTCGGCGGGACTCGATACAACGTCTTTGACTTTAATTTGGTTCCTTT
	ATCTCATCGCCAAACACCCCGAGCAACAGAAATTGGTGACGCAAGAATTGGATTTGATTTTTAGCGATGA
	TTCCGATCGGCCGATGACGGCACAGGACTTGCCTCTGCTCAAATATTTGGAGTGTTGCATCAAGGAAACT
	TTGAGGTTGTATCCGTCCCTTCCGCTCATTTCACGACATTTAACGGAAGACGTCCAAGCAGGACGATACA
	CCTTACCAAAGGGTCTAACAGTCATACTCAATATTTACTCTGCTCATCGAAATCCGGAAGTTTATCCCGA
	TCCGGATGCATTCAAGCCGGAGCGATTCTTTCCGGAGAACAGCGTCGGCCGACATCCGTACGCCTTCATT
	CCATTTAGCGCAGGCGTCCGCATTTGTATCGGATATAAGTACGCCATGATGGAACTGAAAGTCTCTTTGG
	CCAATTTACTGCGTCGACTTCGCTTTTCCGTCTCCGATCCGTCGGCTCCGCTCGAAATTCCGTCCATGCA
	ATTAACGGCTAAACCCAAGAGTGGCCAATGCAATTTGATTGTTTCAAAACGAGTCGTCGTTTCATAG
311394	ATGTCTGCCGTGTTGATGCTGGCCAGTTATTCCTGGATCGGATGGGGCCCCTTCACCACCTGGACCGTCC	>WBA_NCBI_GNO_0400167 [Dappu1:347124]	Dappu1/scaffold_4:981455-983860	Cyp4BY3	347124	Y: s4c191	N	s4c191 is really an extension of 181; no EST evidence
	TGGCCGTTTTGCTGGTCGTTTATTACCTGATGTGGAGTCAATCGCGCAACGTCAGACTCGTCAACACACT	MSAVLMLASYSWIGWGPFTTWTVLAVLLVVYYLMWSQSRNVRLVNTLPGPDFLPFLGNFLDLNVDLDEFL
	TCCCGGACCGGATTTCCTGCCTTTCCTGGGCAATTTTCTGGATCTGAACGTCGATCTCGATGAATTTCTC	KLVHFDWVKKYGPIYRAWGGFRPVAILSSPELMEPILVSQKLITKATEYSYLSPWLGNCMFLTTGARWKN
	AAACTTGTGCATTTTGACTGGGTCAAGAAATACGGGCCCATCTACCGGGCCTGGGGCGGATTCCGTCCGG	RRRLLTPAFHFQILNSFVDVFNEKSVDCARQLNRAIDIHRDAEFDVFPIMTQCALDIICETSMGRQTRSE
	TGGCCATTCTCTCATCGCCCGAACTCATGGAGCCGATCTTAGTCAGCCAGAAACTCATTACCAAGGCGAC	EEKAIYVKNLHRIGQIVMERGIRPWLTFDWIYQFSALGRENQRCVTALHAFTNQVIKDRREALKREAETT
	CGAGTACAGTTACCTGAGTCCCTGGCTGGGCAATTGCATGTTCCTGACGACGGGCGCCCGTTGGAAGAAC	SQDNNNVQEDKCDAPKERLAFLDLLIKASETNADFNDDDIREEVDTVMFAGHDTTASAMTWFLYCIAKHP
	CGCCGCCGTCTGCTCACTCCCGCCTTCCACTTTCAAATCCTCAACAGTTTCGTCGACGTTTTCAACGAGA	EHQQMVMEEVDQVFGGDAERPCSTQDAAQLKYLECCIKETLRLYPSVPAVMRSLTEDIDIGGYTLPAGVS
	AGAGCGTCGACTGCGCCCGGCAATTAAATCGAGCCATCGACATCCACCGAGACGCCGAATTCGACGTCTT	VALMIYGMHHSPLVYPDPDAFKPERFLPENSVGRHPYAFIPFSAGPRNCIGQKYGILEIKIVLANLMRQF
	CCCAATCATGACGCAATGCGCATTGGACATCATTTGCGAAACTTCCATGGGTCGGCAGACGAGGAGCGAA	RFAVADASQPMLTPSSEVVLKPKHGVPLIVSKRTTTALMA*
	GAAGAGAAGGCGATTTACGTGAAAAATCTTCACAGAATTGGTCAGATTGTCATGGAGCGAGGGATCCGAC
	CGTGGCTGACCTTCGATTGGATTTACCAATTTAGCGCACTGGGTCGTGAAAACCAGCGCTGCGTCACAGC
	TCTTCACGCCTTCACCAATCAGGTGATTAAAGATCGACGCGAAGCGCTCAAAAGGGAAGCCGAGACAACA
	AGCCAAGACAACAATAACGTCCAGGAAGACAAATGCGACGCCCCAAAAGAAAGATTAGCATTTTTGGATC
	TACTCATCAAGGCCTCCGAAACGAATGCGGATTTCAACGACGACGACATCCGAGAAGAAGTTGACACCGT
	CATGTTTGCGGGACACGACACGACGGCCTCTGCCATGACGTGGTTCCTCTACTGCATCGCAAAACACCCA
	GAGCACCAGCAAATGGTCATGGAAGAGGTGGATCAGGTGTTTGGCGGCGACGCCGAGCGTCCGTGCAGCA
	CTCAGGACGCGGCCCAGCTCAAATACTTGGAGTGTTGCATCAAGGAAACCCTCAGGCTGTATCCAAGTGT
	GCCAGCCGTCATGCGATCCCTCACCGAGGATATTGACATTGGTGGATATACATTGCCCGCTGGCGTCTCT
	GTGGCCTTGATGATTTACGGCATGCACCACAGTCCGCTGGTTTATCCCGATCCGGATGCATTCAAGCCGG
	AGCGATTCCTTCCGGAGAACAGCGTCGGCCGACATCCGTACGCCTTCATCCCATTCAGCGCCGGACCCCG
	CAATTGCATCGGGCAAAAGTACGGCATCCTGGAGATCAAAATCGTCTTGGCCAATTTGATGCGCCAGTTC
	CGGTTTGCGGTTGCCGATGCGTCGCAGCCCATGCTCACCCCTTCCAGCGAAGTCGTACTGAAACCCAAAC
	ACGGAGTACCTCTCATCGTCTCCAAACGGACGACGACCGCGTTGATGGCGTGA
42254	ATGCAAAGCTTCTACTCGCAATGGATTAGTCTCATTGGATTCAACTGGACAACGTGGTTCGTGTTGGCGT	>WBA_e_gw1.4.45.1 [Dappu1:347125]	Dappu1/scaffold_4:986637-989451	Cyp4BY4	347125	y: near s4c191	N	very large. One exon looks like it has extra amino acids in the middle, but while
	CGTGCGCCGTTCTCGCCTGGATTTGTTGGCGCAATTCGCGTTACGTTCGGCTCATCAACGCCGTCCCGGG	MQSFYSQWISLIGFNWTTWFVLASCAVLAWICWRNSRYVRLINAVPGPKGIPILGNLLELNVGQVGNRIV						I could find a potential intron:exon junction, I could not find the other end
	ACCCAAAGGAATCCCGATCCTGGGCAACCTCCTGGAACTCAACGTCGGTCAAGTCGGTAATAGGATTGTG	PKFLRIVHREWVEKHGPIYRGWGGSRSIVCISSPELMEPILASQKLITKGKEYSYLSRWLGACMFLTTGL						There is no EST expression data for this P450
	CCCAAATTCTTGAGGATCGTCCATCGTGAATGGGTGGAAAAACACGGACCCATTTACCGCGGTTGGGGAG	RWRSRRRLLTPAFHFQILESFFDVFNDQSQQLIKELDAAAAAARPAASVDGSVNVYKILTQCALDIICDS
	GCTCTCGTTCCATCGTCTGCATCTCCTCTCCGGAGTTGATGGAGCCGATTCTGGCCAGCCAGAAGCTCAT	SMGRQVRKREETSGYLHSINRITQIVMERSLRPWLDSDLLFNLSALGRENQRCVKILHDFTNQVIQDRKR
	CACCAAAGGCAAGGAATACTCTTACCTGAGCAGGTGGCTAGGCGCTTGCATGTTTCTGACGACAGGACTG	MLNNNQSDSAADDADVKSQEESPKRRLAFLDLLIQASENGDKLSDDDIREEVDTFMFAGHDTTATAMSWF
	CGATGGAGAAGCCGTCGCCGACTGCTGACCCCGGCTTTCCATTTCCAGATTTTGGAGAGTTTCTTCGACG	LYCIARNPEEQKLLLDEVDEVFEDSDRPCTPQDAANLKYLDCCIKETLRMYPSIPGVMRTITEDTEIGGY
	TTTTCAACGATCAAAGTCAACAGCTGATCAAAGAACTGGACGCAGCTGCTGCCGCCGCCCGTCCCGCCGC	VLPAGLSVALLIYGMHRNPKVYPEPDAFKPERFLPEHSANRHPYAFIPFSAGPRNCIGQKYAQFELKVVL
	GTCCGTCGACGGCTCCGTCAACGTCTACAAGATACTGACGCAGTGCGCACTGGATATTATCTGCGATTCG	SWVLRKFEFSLSDPSCPAVSASSEIVLKPVDGIHLSVKRRQPTIAQQSPLKISTTTQQQQQQPN*
	TCAATGGGCCGACAGGTGAGGAAACGGGAAGAAACCAGCGGCTATCTGCATTCCATCAACAGGATCACAC
	AGATAGTTATGGAAAGGAGTCTGAGACCTTGGCTAGACAGTGACCTTCTGTTTAACCTTTCGGCACTGGG
	TCGCGAGAATCAGCGTTGCGTCAAAATCCTCCACGATTTCACCAATCAGGTGATCCAGGACCGCAAGCGA
	ATGCTCAACAACAATCAGAGTGACTCTGCTGCTGATGACGCCGATGTCAAATCACAAGAAGAATCCCCAA
	AAAGGAGATTAGCTTTTCTCGACCTGTTGATTCAAGCGTCGGAGAATGGCGACAAGCTGAGCGATGACGA
	CATCCGAGAAGAAGTCGACACTTTCATGTTTGCCGGACACGACACGACGGCGACGGCCATGAGTTGGTTT
	CTCTACTGCATCGCCAGAAATCCGGAAGAGCAGAAACTGTTGTTGGACGAAGTGGACGAGGTGTTTGAAG
	ACAGCGACAGGCCGTGCACGCCGCAAGATGCGGCCAACCTCAAGTACCTCGACTGTTGCATCAAAGAGAC
	TCTGCGGATGTACCCCAGCATCCCGGGAGTGATGAGAACCATCACGGAAGACACAGAAATCGGCGGATAT
	GTTTTACCGGCTGGATTGTCGGTGGCTCTGCTCATCTACGGAATGCATCGCAACCCCAAAGTCTATCCAG
	AGCCGGACGCATTCAAACCGGAGAGGTTCTTACCCGAGCATAGCGCCAACCGCCATCCGTACGCCTTCAT
	ACCGTTTAGCGCGGGACCGCGCAATTGCATCGGACAAAAGTACGCTCAATTCGAACTGAAAGTGGTTCTG
	TCGTGGGTGTTGCGCAAATTTGAATTCTCGTTGAGCGACCCGTCGTGCCCGGCCGTGAGCGCTTCCAGCG
	AGATCGTGCTCAAGCCGGTGGACGGCATCCACTTGTCGGTCAAACGGCGCCAGCCCACAATCGCTCAGCA
	ATCGCCGCTTAAAATATCAACCACAACTCAGCAACAGCAACAACAACCAAATTGA
42312	ATGTTAGAAATTGTGACACTGACGTCGCTGATCTTCGTTGTTTTAGTCATCTGGTATTGGCTATGGGAGT	>WBA_WBA_WBA_WBA_e_gw1.4.498.1 [Dappu1:347652]	Dappu1/scaffold_4:281586-284232	Cyp4AN10	347652	N	Y: 5'end. Pieced	EST evidence at 3'-end
	GCTCCTCTTTTGTCCGGCAAATCGACCGCATTCCTGGGCCGCCTAAAGTTCCATTCTTTGGGAATGTGTT	MLEIVTLTSLIFVVLVIWYWLWECSSFVRQIDRIPGPPKVPFFGNVFGIPRDGSEFLQTLHVKWVEQYGR						replaces 347131.
	TGGAATTCCTCGAGATGGCTCAGAATTCCTCCAAACATTACATGTTAAATGGGTTGAACAATACGGCCGC	IYRTWRGGTAIVAISSPQYIERILTSQKNIDKSSYYAIMEPWLGNGLLLSSGDKWKKDRRLLTPAFHFQI						347651 is an alternative.
	ATCTACAGGACATGGAGAGGAGGAACTGCCATCGTTGCGATTTCATCCCCTCAATACATTGAACGCATCC	LGDFFEVFHRNADILVEQIINRLTDSEEIDIFPMMSRCTLDIISEAAMGIKVNTQTESDSEYIKSIDRVQ
	TTACAAGCCAGAAGAATATCGACAAGAGCAGCTACTACGCTATTATGGAACCTTGGCTAGGCAATGGCTT	EMTRGRFYSVLGLLPDWIYFSLTPSGRELGKHIQTLHSFTMNVLRDRKQQIENAKTDEEIEETVDDSDES
	GTTATTATCATCCGGTGACAAATGGAAAAAGGATCGCCGTCTGCTGACACCAGCGTTTCACTTTCAGATT	KMSARKRKPFLDLLLETAKRATELSESDILSQVDTFMFAGHDTTSVALTWFLYCIATHPEEQERVYEELL
	TTGGGAGATTTTTTTGAAGTTTTTCATAGAAATGCTGATATCCTAGTGGAGCAGATTATCAACCGGCTGA	ECFGDSDRRCTLEDLPHLKYLECCMKESIRLYPSVANFRRHISEQVQLGDFTLPVGASVSVQVYALHRNE
	CAGACAGCGAGGAAATTGACATTTTCCCTATGATGTCACGCTGCACCTTGGATATCATATCCGAGGCTGC	ELFPDPLSFKPERFQKEQSIGRHPFAFIPFSAGPRNCIGQKYAVYEEKAILIALLRKFRFSIDKRHLPVK
	CATGGGTATTAAAGTCAATACGCAAACCGAGTCGGATTCGGAGTACATCAAATCGATTGATCGAGTGCAA	ETHGIIMKPAGGMPLLITLR*
	GAAATGACGCGAGGCAGATTTTATTCCGTCCTTGGCTTATTACCAGATTGGATTTATTTCTCGTTGACAC
	CAAGTGGGCGAGAACTTGGTAAACACATCCAGACACTACACAGCTTCACAATGAATGTTTTGCGCGATAG
	AAAACAACAAATCGAAAATGCCAAGACGGATGAAGAAATTGAAGAAACGGTTGACGATTCCGATGAGTCG
	AAAATGAGCGCTCGGAAGAGGAAACCTTTTTTGGATTTGTTGTTGGAAACCGCTAAACGAGCAACGGAGT
	TGAGCGAATCAGACATTCTGAGCCAAGTCGACACTTTTATGTTTGCGGGACATGATACCACGTCGGTTGC
	TCTCACATGGTTTCTGTATTGCATAGCAACTCACCCGGAAGAGCAGGAACGCGTCTATGAAGAACTGCTG
	GAATGTTTCGGCGATTCAGACCGACGTTGTACCTTGGAGGATTTGCCTCATTTGAAATATCTCGAGTGTT
	GCATGAAAGAGTCCATCCGCCTTTACCCTAGCGTCGCCAATTTCCGTCGACACATCAGCGAACAAGTTCA
	ACTGGGCGACTTTACTCTTCCGGTCGGAGCTTCGGTCAGCGTTCAGGTTTATGCGCTTCATCGTAATGAA
	GAACTCTTTCCCGATCCTTTGTCTTTCAAGCCGGAACGATTTCAAAAGGAGCAGAGCATCGGACGACATC
	CTTTTGCTTTTATTCCGTTTAGCGCCGGACCCCGAAATTGCATCGGACAGAAATATGCAGTTTACGAAGA
	GAAGGCTATATTAATCGCTCTCTTACGTAAATTCCGGTTCAGTATAGATAAGCGTCACCTGCCGGTCAAA
	GAGACTCACGGCATCATTATGAAACCGGCCGGTGGGATGCCTCTGTTAATTACGTTGCGTTAA
314974	ATGGCTATTTTGATGATTTTCATTTGCGTATTGTTGATTGTTTTTCTCGTTAAGCTTTCGTTGCGACCCT	>WBA_NCBI_GNO_1300035 [Dappu1:347068]	Dappu1/scaffold_13:240022-240895	Cyp4	347068	N	Y	because of crappy sequencing it is impossible to determine if a full P450 is here
	CCAACTTTCCACCAGGCCCAAGAGGAGTGCCTTTGCTTGGATTTGCTCCTTTTCTGCCAAAAAATGAACC	MAILMIFICVLLIVFLVKLSLRPSNFPPGPRGVPLLGFAPFLPKNEPFFRVIQKMAEKYGPVTGFYLGPF		actually 152D2				See end of area of 672 bp.
	CTTCTTCAGAGTCATTCAAAAAATGGCTGAGAAATACGGGCCTGTGACTGGTTTCTATTTGGGACCCTTT	LPFISVDGKKAVKEALHNNDLNGRPSGTLLKSRTFGEKLGLVLVDGDFWQEQRRFTLRHLRDLGFGKTSI						EST evidence
	TTGCCTTTCATTTCTGTGGACGGGAAAAAGGCTGTCAAAGAAGCTCTGCATAATAATGACCTGAACGGCA	EDQMVDEISDLISDITEAAKSDPDHVVDFKAIFTVSVFNSLWTIIGGKRFQRDDPAFKQLLANVDLFLRG
	GACCGTCGGGCACACTCCTTAAAAGTAGAACGTTTGGAGAGAAGCTAGGTCTAGTGTTAGTCGACGGCGA	GNIAQVVIPVPAFL
	TTTTTGGCAAGAGCAGCGGAGATTCACGTTACGCCATTTACGTGATCTTGGGTTTGGAAAGACATCGATC
	GAGGATCAGATGGTGGACGAGATTAGCGATTTAATTTCTGATATTACCGAAGCTGCTAAATCCGATCCCG
	ATCACGTAGTCGATTTCAAAGCCATTTTCACAGTGTCGGTGTTCAACAGTTTATGGACAATCATTGGAGG
	CAAACGATTCCAGCGGGACGACCCGGCGTTTAAACAACTGTTGGCCAACGTTGATCTATTTCTCCGAGGT
	GGAAATATTGCGCAAGTCGTCATTCCTGTTCCAGCCTTTCTC
	GTTCGNNNNNNNNNNNNNNNNNNNNNNNNNNNNNNNNNNNNNNNNN
	NNNNNNNNNNNNNNNNNNNNNNNNNNNNNNNNNNNNNNNNNNNNNNNNNNNNNNNNNNNNNNNNNNNNNN
	NNNNNNNNNNNNNNNNNNNNNNNNNNNNNNNNNNNNNNNNNNNNNNNNNNNNNNNNNNNNNNNNNNNNNN
	NNNNNNNNNNNNNN
311607	ATGGACTCTTCAGATATTCTCTCTTTGTGTTCGTACAATATGTCTTTTATATACGCCACCTCAACTCACA	>WBA_NCBI_GNO_0400380 [Dappu1:347107]	Dappu1/scaffold_4:2153375-2155434	Cyp360A2P	347107	Y	Y: highly	Pseudogene: has stop codon, lacks several parts of P450. small piece of
	ATTACTTTTCCAACCAAGGAATCCCTGGTCCCAAGCCAATCCCTTTCTTCGACAACATTTCAAGCAAGAT	MDSSDILSLCSYNMSFIYATSTHNYFSNQGIPGPKPIPFFDNISSKIVINLVFRISEYDVALVKQYGKVF						EST. However, all of the other Cyp3 members in this tandem repeat
	TGTTATTAATTTAGTTTTTAGAATCTCTGAGTACGATGTGGCATTGGTGAAACAGTATGGCAAAGTGTTT	GYFDGLTEPLDCRIKAKVIRKWLIMIKGQEWKDVRMYSMSILIKDCVGNVCDRFATLTKKDGKIDAKMTF						area show lots of expression in many areas based on EST evidence
	GGATATTTTGACGGTTTAACCGAACCTTTGGATTGCAGAATTAAAGCCAAAGTCATACGCAAATGGTTGA	CAFSMDVIPRCAFGVKIDSLGKKVMYPDFVSFCVEGLSVTKEMTFFFDLLANILQERSQSEEKFIDFIEL
	TAATGATTAAAGGACAAGAGTGGAAGGACGTTCGAATGTACTCCATGTCTATCTTGATTAAAGATTGCGT	ADESISDFMKEVDGKTVPLWSREEIDEIVKFMEFLS*MPYLEMVVKEVLRYYPPIIRMDRKCTKNYIYDN
	TGGCAATGTGTGTGACCGTTTTGCGACTTTAACCAAGAAAGACGGGAAAATTGACGCCAAGATGACATTT	GRIKIYKGQLVTIPILALHHMEEYYPNPEIFDPESPENKAKRSPYAFMAFGTGPRNCIGLRFALEEMQLA
	TGTGCCTTTTCCATGGATGTGATTCCAAGATGCGCTTTTGGTGTAAAAATTGACAGTCTTGGAAAAAAAG	LCSLVQKFRFFPVKETPERLQFDNGFTQVTQPIYTV
	TGATGTATCCTGACTTTGTTTCCTTTTGTGTCGAGGGTCTTTCCGTCACCAAAGAGATGACGTTCTTTTT
	CGATCTCTTGGCGAATATTCTCCAAGAGAGATCACAATCTGAAGAGAAATTCATTGACTTCATTGAGTTG
	GCCGACGAGTCCATATCTGATTTCATGAAGGAAGTCGATGGTAAAACTGTGCCTTTATGGTCCCGTGAAG
	AAATTGATGAAATTGTTAAGTTTATGGAGTTTCTTTCATAAATGCCCTATCTTGAAATGGTTGTCAAAGA
	AGTATTGCGCTATTATCCTCCTATTATCCGCATGGATCGGAAGTGCACAAAGAATTACATCTACGACAAT
	GGCCGAATTAAAATTTATAAAGGTCAGCTTGTTACCATCCCCATCTTGGCTCTTCATCATATGGAAGAAT
	ACTACCCCAATCCAGAAATTTTCGATCCTGAAAGTCCCGAAAACAAAGCTAAACGCAGTCCTTATGCTTT
	CATGGCGTTCGGTACAGGACCGCGAAACTGCATTGGACTGCGCTTTGCTTTGGAAGAGATGCAATTGGCT
	CTTTGTTCTTTGGTTCAGAAATTCCGCTTTTTCCCAGTTAAAGAGACACCAGAGAGACTTCAATTCGACA
	ATGGATTTACACAAGTTACTCAGCCTATTTATACAGTG
327655	ATGGCTTCTTATCTTCGCCATCCAATCCGCAGGATTAGTCTGTTAGAACGACGTTGCTACACAGCCAAGT	>WBA_NCBI_GNO_9300041 [Dappu1:347139]	Dappu1/scaffold_93:309807-311873	Cyp315A1	347139	N	N	Halloween: (Sad) Shadow
	CTCAACCTTTCGATTCCATCCCCGCACCTAAAGGATTGCCGCTGGTAGGCACACTTTGGGACGTCATTCG	MASYLRHPIRRISLLERRCYTAKSQPFDSIPAPKGLPLVGTLWDVIRAGGVSQIHRYIDDRHRQLGPIFR						First annotation by group in Netherlands is not correct and lacks mid-section of P450
	TGCGGGTGGTGTATCACAGATTCATCGTTACATTGACGATAGACACCGCCAATTAGGACCCATTTTCCGC	EKLGHVEAVWLADPALYEQVFQKEGTCPRPMLPEPWLILNKKHAYKRGLFFMQGEEWLRYRKILSPLLLK
	GAAAAGCTGGGCCATGTAGAAGCTGTTTGGCTGGCGGATCCTGCGCTTTATGAACAAGTCTTTCAAAAGG	TATLHRHIESFYDVADRLLDKWEHTENGLITHLEGDLYCYFVQGLMCAAFGRVIGLDQEIVDTYVPGMVQ
	AAGGCACTTGCCCACGACCGATGCTGCCCGAACCATGGCTCATCTTAAACAAAAAACACGCGTACAAAAG	HLQTLFESSARLTLLPPALAAKLNLDAWRCFEQSALSALQLANQLTQTCLEKLPPQDDNNEDDCIVSSLR
	AGGATTATTTTTTATGCAAGGCGAGGAATGGTTACGCTACAGGAAGATTTTAAGTCCACTTTTACTAAAA	QQKMVKSDIQRIVADLFLAAADTTSHTTQWVLYLLARHPEVQNKIFYEIELVQSSKQRIGDEWQHIPTIK
	ACGGCCACACTGCATCGTCACATTGAAAGTTTTTATGACGTGGCTGATCGGTTACTTGACAAGTGGGAGC	GSVKEALRLYPVATFLTRIMQEQCTIGGYNIPPDTLMLMSAYTSGRDERYFWNAQDFIPERWNRHGPSNG
	ACACGGAAAACGGTTTGATCACCCACCTCGAGGGTGATTTGTATTGCTATTTTGTTCAGGGTTTAATGTG	GMVMDPFASLPFGHGRRGCIGRRLAESQMYILLYKAIPRFTFQAENHVKMIMRLLGTVDQPVQLRLRTRS
	CGCCGCCTTCGGACGTGTTATTGGCTTGGATCAGGAAATCGTTGACACTTATGTCCCTGGGATGGTCCAG	*
	CATTTACAGACGCTATTTGAGAGTAGCGCTCGTTTAACGCTTCTTCCCCCAGCTTTGGCCGCTAAATTGA
	ATTTGGATGCGTGGCGCTGTTTTGAGCAATCAGCTCTAAGCGCTTTGCAATTAGCCAATCAGCTAACTCA
	AACATGTCTCGAGAAACTGCCACCGCAAGACGATAATAACGAGGATGATTGCATCGTATCTTCCCTTCGA
	CAACAGAAAATGGTTAAATCCGACATCCAGCGCATTGTGGCCGACTTATTCTTGGCAGCCGCAGATACGA
	CATCACACACGACGCAGTGGGTACTTTACTTGCTGGCTCGACACCCTGAAGTCCAAAACAAAATTTTTTA
	TGAAATCGAGTTAGTTCAATCTTCAAAGCAAAGAATCGGCGACGAATGGCAGCATATTCCGACGATAAAA
	GGTTCTGTTAAAGAAGCTTTGCGTCTCTATCCAGTGGCTACTTTCCTCACTCGAATCATGCAGGAGCAAT
	GTACTATCGGAGGTTACAACATTCCACCAGATACTCTAATGCTCATGTCCGCCTACACGAGTGGAAGAGA
	TGAGCGCTACTTTTGGAATGCGCAGGATTTTATACCGGAACGGTGGAATCGACACGGACCATCAAATGGA
	GGCATGGTGATGGATCCTTTTGCATCTTTACCTTTTGGCCATGGAAGACGAGGCTGTATTGGTCGCCGTC
	TGGCCGAATCTCAGATGTACATTTTATTATACAAAGCCATTCCAAGATTTACATTTCAAGCTGAGAATCA
	CGTTAAAATGATCATGCGACTGCTGGGAACCGTAGATCAGCCAGTTCAATTGCGTTTGCGAACTCGCTCT
	TAA
321908	ATGGGAGTTTTGAAGAAACTGCAGCGATTTATAATTTTAATCGTACTTCACACACAACGTGTGGTGAGCA	>WBA_NCBI_GNO_4300135 [Dappu1:347140]	Dappu1/scaffold_43:996685-999182	Cyp314A1	347140	N	N	Halloween/ Shd
	AATACTTTATTCTATGGTCATTCAAAATTTTTCTGCCAGAAGCAGAAGACAACAAATTTTTTTTAAACGA	MGVLKKLQRFIILIVLHTQRVVSKYFILWSFKIFLPEAEDNKFFLNDGDVLPAKPFSQIPGPLHVPLFGS						nearly identical to published D. magna sequence
	TGGAGATGTATTACCAGCCAAACCTTTCTCTCAAATTCCTGGCCCATTGCATGTACCCCTTTTTGGAAGT	QWLYSWIGPYFLDKLHLANEDKYRKYGPVVKEHFLWNFPIIHLYDKHDIESVLKYPSKYPIRPGLEAQIF						shade
	CAATGGCTCTATTCTTGGATTGGCCCCTATTTCCTTGATAAATTGCACTTAGCAAATGAAGACAAATATA	YRKSRPDRYKSAGMVNVQGFEWQHLRSKLTTQLASTALGDHTIAQLCIISDELIEKIQEERVENIVDGFE
	GGAAATATGGTCCAGTTGTTAAAGAGCACTTCCTGTGGAACTTCCCTATTATTCATCTGTATGACAAACA	KVIYRCGLEVIFAILFGRRLGALNKNSIPPIAERLMFATENLFEVSHETMYGLPWWKLFPTKSYKKLAEC
	TGATATTGAAAGTGTTTTAAAGTATCCTAGCAAATATCCAATAAGACCTGGGCTGGAAGCCCAAATTTTT	EDTIYDVFTDLVNEALSNDENTEIQSPVLNQILTAEGVDIRDKIVALIDLVAAGIETTGNATLFLLHNIV
	TACAGAAAATCTCGTCCAGATAGGTACAAAAGTGCTGGAATGGTTAATGTCCAAGGATTTGAATGGCAAC	SNPEVKARVYEELDRVLYSSHVTITPQLLLELKYLKACVTESLRLTPVAPNVARILEKSFTFQGYNVPVG
	ATTTGAGAAGCAAACTAACAACCCAGCTGGCCAGTACAGCCCTTGGAGATCACACTATTGCCCAATTGTG	AMVICETWVSSLQDENYPDAKRFIPERWLDADKVNHHPFLAVPFGVGRRMCPGKRIAEHEMLIITAKLLQ
	CATCATATCAGATGAGCTCATAGAGAAAATTCAAGAAGAACGCGTTGAAAACATTGTGGATGGCTTTGAA	TFDMSFQKPLEQVYKFLISPKGPIRATLQDRH*
	AAAGTCATCTACCGCTGTGGACTAGAAGTTATTTTTGCCATTTTGTTTGGCCGGAGACTGGGCGCTTTAA
	ACAAGAACTCGATCCCACCGATTGCTGAGCGTTTAATGTTTGCGACGGAAAATCTGTTTGAGGTGTCGCA
	TGAAACCATGTACGGACTTCCTTGGTGGAAGTTGTTTCCCACAAAATCCTATAAAAAATTAGCTGAATGT
	GAAGACACCATTTATGACGTATTCACAGATTTGGTCAATGAAGCCCTTAGTAATGACGAAAATACCGAAA
	TCCAGTCGCCGGTTCTGAATCAAATTTTGACTGCTGAAGGTGTTGACATTCGTGATAAAATAGTCGCCCT
	TATCGATCTTGTTGCTGCGGGTATTGAAACGACGGGTAATGCTACCTTGTTTCTTCTACACAACATTGTG
	AGCAACCCAGAAGTAAAAGCCCGCGTGTACGAAGAGCTTGACCGAGTTCTTTATTCTTCGCACGTCACGA
	TAACTCCACAACTTCTGCTAGAGTTAAAATACCTTAAAGCTTGCGTCACAGAAAGTTTGAGACTAACACC
	CGTAGCTCCTAACGTGGCGCGTATTTTAGAGAAATCGTTTACTTTCCAAGGCTATAATGTTCCAGTCGGA
	GCGATGGTGATATGCGAAACTTGGGTTTCTAGTCTTCAGGATGAAAATTATCCGGATGCGAAACGCTTCA
	TTCCCGAACGCTGGCTTGATGCTGACAAAGTCAATCACCACCCGTTTCTTGCAGTTCCGTTTGGTGTCGG
	CCGAAGGATGTGTCCAGGAAAGAGAATTGCAGAACACGAAATGTTGATCATCACTGCAAAACTACTACAA
	ACTTTTGACATGAGCTTTCAAAAGCCTTTAGAGCAAGTTTACAAATTTCTTATCTCTCCGAAGGGACCGA
	TAAGAGCTACACTCCAAGACAGACACTGAAATTATGATACATTTCGAATCACTTTTTATTCATGACCTTA
	AATTTCTTTTAATATTGAAATACACTTGAACGTATGAAACCCG
41863 (22745)	ATGGCCGACTCGCTCTTCTTCCGCATCAAGAGCAAAGCCCAGCGATTGGTCCGCTCTCACCTGGCCAAAT	>_e_gw1.4.469.1	Dappu1/scaffold_4:1888919-1892238	Cyp307A1	41863			Halloween: Spo
	CGTCGGCCGCTAAAGCCTCTGCGGCTGCGGCGACTGCTGTTCCTGTCGTTACCCCGGCCGCCGCCACAAG	MADSLFFRIKSKAQRLVRSHLAKSSAAKASAAAATAVPVVTPAAATSAGTSAGVVAKPWSPPPGPVGWPV						annotated by Kim Revitz
	TGCTGGCACGTCGGCTGGCGTTGTCGCCAAGCCGTGGAGTCCGCCGCCCGGCCCGGTCGGCTGGCCCGTC	IGSLHLLGQYEVPFEAFSELSKIYGDIFSITLGSTPCVVVNSFKLIKEVLITKGPHFGGRPNFIRYDILF
	ATCGGCTCGCTCCACTTGCTGGGCCAGTACGAGGTCCCGTTCGAGGCTTTCTCTGAGCTCAGCAAAATCT	GGDRDNSLALCDWSYLQRDRRSIARHWCHPRVDSMQFDTLSRVLTSESDLMVNELSLMTAAAAAGKGIDL
	ACGGCGACATTTTCAGCATCACCTTGGGCTCGACGCCGTGCGTCGTCGTCAACAGTTTCAAGCTCATCAA	KTTMMTMCANVFTHYMCSTRFDYNNKEFGKVVRLFDQIFWDINQGYAVDFLPWLMPVYRRHMQQLKSWGT
	GGAGGTGCTCATCACCAAGGGCCCCCACTTTGGCGGACGGCCCAACTTTATCCGCTACGACATTCTCTTC	DIRQFIVKTIIDEHRSTMDVNNPRDFTDVLLSQLGNEKNNGENVQAADHNDNEKQLDWNHVLYELEDFLG
	GGCGGCGATCGCGATAATTCGCTGGCCCTGTGCGATTGGTCGTACCTGCAGAGAGATCGCCGCTCGATCG	GHSAIGNLLMRAVGELCSSPHVMANIQEEIRKVTCDNSRPVVLEDRPSMPYTEATILETLRLSSSPIVPH
	CCCGCCACTGGTGCCACCCGCGCGTCGATTCGATGCAGTTCGACACTCTCAGCCGCGTCCTGACGTCCGA	VAMQNTSVAGYDVQEGTMVFLNNYELNISPDYWGDQALTFDPARFIIQGKIVKPEYFIPFSTGKRACMGY
	GAGCGACTTGATGGTCAACGAATTGTCGCTGATGACGGCGGCGGCGGCGGCCGGCAAAGGCATCGACTTG	RLVQHVSFVTLATLLQNFDVSASEDVIHLPKACVAVPPDAFRVVLTPRPSAPASY*
	AAGACGACGATGATGACCATGTGCGCCAACGTCTTCACCCACTACATGTGCAGCACCCGCTTCGACTACA
	ACAACAAGGAATTCGGCAAAGTCGTCCGTCTCTTTGACCAGATCTTTTGGGACATCAACCAGGGCTACGC
	TGTCGATTTCCTGCCCTGGCTCATGCCCGTCTACCGCCGCCACATGCAGCAGCTCAAGTCGTGGGGCACG
	GACATCCGCCAGTTCATCGTCAAGACCATCATCGACGAGCACCGATCCACCATGGACGTCAACAACCCCA
	GAGATTTCACCGACGTCCTCCTCAGCCAACTGGGAAATGAGAAGAACAACGGCGAAAATGTCCAGGCTGC
	CGATCACAACGACAACGAAAAGCAACTCGACTGGAATCACGTCCTCTACGAGCTGGAAGACTTTCTCGGC
	GGACACTCGGCGATCGGCAATTTGCTGATGAGGGCCGTCGGCGAGCTCTGCTCCAGCCCTCACGTCATGG
	CCAACATCCAGGAGGAGATCCGCAAAGTTACCTGCGATAATTCACGACCCGTCGTCCTGGAAGATCGGCC
	CAGCATGCCCTACACGGAAGCCACCATTCTGGAAACGCTGAGATTGTCTTCGTCGCCCATCGTCCCCCAC
	GTCGCCATGCAAAACACATCCGTCGCCGGTTACGACGTTCAAGAAGGCACGATGGTTTTCCTCAACAACT
	ACGAGCTGAACATCAGTCCAGACTACTGGGGCGACCAGGCTCTGACGTTCGATCCTGCGCGGTTCATCAT
	CCAGGGCAAAATCGTCAAACCGGAATATTTCATTCCGTTCAGCACTGGCAAACGAGCCTGCATGGGTTAC
	CGGCTGGTCCAGCACGTCAGTTTCGTCACACTCGCCACTTTGCTCCAGAATTTCGACGTCTCAGCCTCAG
	AGGATGTCATCCACCTACCCAAAGCTTGCGTCGCCGTTCCACCGGATGCATTCCGCGTCGTCCTAACGCC
	CCGACCCTCAGCGCCGGCGTCTTATTGA
335982 (204789)	ACAGAATAGAAAGTATTCCAGACTAGACTTGTCAGTTTTCTCAGAGTGTCACAACTATTTCAACTGTTAT	>_estExt_Genewise1Plus.C_8110002	Dappu1/scaffold_811:2049-4377	Cyp302A1	204789			Halloween: dib
	TGATAAATTTAAAATGTTTTCTAAGCAAATACCCTGGACTCTATGTCTTCCAAGTCGACTTTGCGGCGGG	MFSKQIPWTLCLPSRLCGGQKCVDKQVYYFNQTTCIHNCPHQFPTSESTKEMKPFGSIPGPKPLPVVGNI						Kim Revitz annotated
	CAAAAATGTGTTGACAAACAAGTTTACTATTTTAACCAAACAACATGCATCCACAACTGTCCGCATCAAT	WRYAIGQYSFDQLHVTGLKKYLQFGPIVREEILPGVNLLLLYRPEDIERMYQVEGRYPSRRSHTALEFYR
	TCCCAACTTCCGAGTCGACTAAGGAAATGAAACCTTTTGGTTCAATACCGGGTCCTAAACCGCTTCCAGT	LQRPHIYNSGGLLPTNGPEWFRLRQALQRPINMMENIRQYIPGIDNISSEFAEQIAISIKKNKTSPDFLE
	TGTTGGAAACATCTGGCGTTACGCCATAGGACAGTATTCATTTGACCAACTGCATGTTACTGGATTGAAA	DLSKVFLEFIGLVTFDTRLGSLRTDLPGDSCPNKLIQAASDTNSEILRTDNGLQFWRKWNTPAYKRITRS
	AAGTATCTGCAATTCGGCCCTATCGTACGAGAGGAAATTTTACCTGGCGTAAATCTTTTATTGCTTTATC	QEYFERVASEFVNAKNAELRSRNGQDQSQKTLLEVYLTSKDLDVKDVVTMVSDMLLAGIDTSSYTMSFIL
	GGCCGGAGGACATTGAGCGGATGTACCAGGTGGAGGGTCGTTATCCATCACGACGAAGTCATACGGCTCT	YHLARNPLKQEKVYQEVNRFVPNSTSPVTQGILAELKYLKAAVKESFRLNPISIGVGRILPEDSSFSGYH
	CGAATTCTATAGACTCCAAAGACCCCACATCTACAATAGTGGGGGTCTGCTTCCAACGAATGGACCCGAG	CPKNTILVSQNQVSCKLDRYFKNPLLFVPERWMKGDAAYEKTHPYLVLPFGHGPRACIARRLAEQNLYIL
	TGGTTTCGCTTACGACAAGCCCTTCAACGTCCAATAAATATGATGGAGAATATCCGTCAATATATTCCCG	LSRLVKRFSIEWNGAELDVRSQLINRPDAPLKFNFVERRNC*
	GTATTGATAACATTTCATCCGAATTTGCAGAACAAATTGCCATCTCAATTAAGAAGAACAAAACGTCGCC
	AGATTTTTTGGAAGATCTTTCCAAAGTCTTTTTGGAATTTATTGGTTTGGTGACGTTTGATACGCGATTA
	GGATCGTTGCGTACAGATTTACCGGGCGATTCCTGCCCGAATAAGCTTATTCAGGCTGCAAGCGACACCA
	ACAGTGAAATACTCCGCACGGACAATGGACTTCAGTTCTGGCGGAAATGGAACACACCGGCTTATAAAAG
	AATTACGCGTTCCCAAGAATACTTTGAAAGGGTTGCATCAGAATTTGTCAATGCAAAAAATGCTGAATTG
	CGTAGCAGGAACGGTCAGGATCAATCTCAGAAAACATTGCTTGAAGTTTATTTAACATCCAAGGACCTGG
	ATGTCAAAGATGTGGTCACTATGGTTTCCGACATGCTTCTTGCGGGAATTGATACGAGTTCTTATACAAT
	GAGCTTTATATTGTATCACTTAGCCAGAAACCCACTAAAACAAGAAAAAGTGTATCAGGAAGTGAATCGT
	TTCGTTCCCAATTCCACTAGTCCTGTAACACAAGGTATTCTTGCGGAATTAAAATATCTCAAAGCTGCTG
	TAAAAGAATCCTTTAGATTGAATCCAATATCGATTGGAGTTGGAAGAATTTTGCCTGAAGATTCGTCTTT
	TTCAGGATATCATTGTCCGAAAAATACTATATTAGTGAGTCAAAATCAGGTATCATGTAAGCTGGATCGC
	TATTTTAAAAACCCGCTGCTATTTGTTCCTGAGCGCTGGATGAAAGGAGATGCAGCTTATGAAAAAACAC
	ATCCATATTTAGTATTGCCGTTCGGGCACGGACCACGAGCTTGCATTGCTCGAAGACTAGCAGAACAAAA
	TTTATATATCCTTCTGTCACGGTTAGTTAAACGGTTTAGTATCGAGTGGAATGGAGCGGAATTAGATGTT
	AGATCTCAACTAATTAATCGTCCAGACGCACCACTAAAATTTAATTTTGTCGAACGAAGAAATTGCTGAC
	CTTTTGGATTATGTGCGAATGTAAAAGACAAATAAAATCAATTTGGCATATGGTAAG
46010	ATGGAAGAAGGTGTATTGGAAGAAGAAGAAGCCCGTTCTGTCGGCGTTTGGGCCTGGCTGAGCCTGTCGA	_e_gw1.10.297.1	Dappu1/scaffold_10:1477916-1482392	Cyp306A1	46010			Halloween: phm
	GTCTTCTGCTAGGATTATTAGCGTTGCTATGGTTACGCTTCCACTCACAACAACGCAATCGACAGCTGCT	MEEGVLEEEEARSVGVWAWLSLSSLLLGLLALLWLRFHSQQRNRQLLLLLPPGPSGLPWLGYLPWIDSRA						annotated by Kim Rewitz
	GCTGCTGCTGCCGCCGGGACCGTCCGGTTTGCCTTGGCTCGGCTACTTGCCGTGGATCGACAGCCGGGCG	PYETFAELSRRYGRIYSLKLGDMLAVFISDPQLVRQAFSRPVFSGRAPLYLTHGIMKGHGLICAEGESWR
	CCTTACGAGACTTTTGCCGAGCTGAGTCGCCGCTACGGCCGCATTTACTCGCTCAAACTGGGCGACATGT	EHRRFVMNVMKQLGMAGRRGASVMESRVMAGVLEFVHCQVTDGGVGGGVDLVPGLRHCIGNIINGVVFGR
	TGGCCGTTTTCATTAGCGATCCTCAACTGGTCCGCCAGGCTTTTAGCCGGCCCGTTTTCTCCGGCCGGGC	TYAADDPTWIWLQHLLDQGVKQVAVAGPINFLPVLRFLPSYRKIMSFILDGQAETHRHYQEIIDQRQLNL
	TCCGCTCTATCTCACCCACGGCATCATGAAAGGCCACGGATTGATTTGCGCCGAAGGCGAGTCGTGGCGG	SANQGPDYTSVVEAYLLEMQRRQSAGIPPETFTTVQLHHVLADMFGAGTDTALTTIKWIVLYLILYPDVQ
	GAGCACCGGCGCTTCGTCATGAACGTCATGAAACAACTGGGCATGGCCGGACGTAGAGGCGCCTCTGTGA	ERIHEEIERVVGQLDQGRIPCYATDARRMPWTEATICEVQRLKTILPLGVPHGTLQDCELAGYRIPKGAM
	TGGAGTCCCGTGTCATGGCCGGCGTCCTGGAATTTGTCCACTGTCAGGTGACGGACGGTGGCGTCGGTGG	VVPVWWAMNLDPTLWPEPLQFRPERFLEEEEEKWRVEKPEHFLPFQCGRRMCIGDDLGRTLIFLFTVTLL
	CGGCGTCGATTTGGTGCCGGGATTGCGTCACTGCATCGGCAACATCATCAACGGCGTCGTTTTCGGGCGG	QHFRLSFPPQFTDYSATNFPQPDYGFTLVPHPYPVALHPR*
	ACGTACGCGGCCGACGATCCGACCTGGATCTGGCTCCAGCACCTGCTGGACCAAGGCGTCAAACAGGTGG
	CCGTCGCCGGGCCCATCAATTTCCTGCCCGTTCTCAGGTTCTTGCCCAGCTATCGGAAAATCATGTCGTT
	CATCCTTGACGGCCAAGCCGAGACTCACCGCCACTACCAGGAGATAATCGACCAGCGCCAGCTCAATCTC
	TCCGCCAATCAAGGTCCAGATTACACCAGCGTCGTCGAGGCCTACCTACTGGAAATGCAACGTCGTCAAT
	CAGCCGGAATCCCGCCCGAAACCTTCACGACTGTCCAGCTGCACCACGTGCTGGCCGACATGTTTGGTGC
	CGGGACGGACACGGCATTGACGACCATCAAGTGGATCGTCCTCTACTTGATCCTCTACCCGGACGTGCAA
	GAGCGAATTCACGAGGAAATCGAGCGAGTCGTCGGACAATTGGATCAAGGAAGAATTCCGTGCTACGCCA
	CAGATGCCCGGCGGATGCCGTGGACGGAGGCCACCATCTGCGAGGTCCAGCGCCTCAAGACCATCCTCCC
	GCTGGGAGTCCCGCACGGAACACTACAAGATTGCGAATTGGCCGGTTACCGGATCCCTAAAGGGGCCATG
	GTCGTGCCCGTCTGGTGGGCCATGAATCTCGATCCGACCTTGTGGCCGGAACCTTTACAGTTCCGTCCGG
	AGCGTTTCCTCGAAGAAGAAGAAGAAAAATGGCGAGTCGAGAAACCGGAACATTTCTTGCCGTTCCAGTG
	CGGACGGCGGATGTGCATCGGCGACGATCTCGGACGGACTTTGATTTTCCTCTTCACCGTGACTCTGCTC
	CAACATTTCCGGCTCTCCTTCCCGCCGCAATTTACCGATTATTCCGCAACGAATTTCCCCCAACCCGACT
	ACGGGTTCACACTCGTACCTCATCCGTACCCAGTGGCACTCCATCCGCGCTAA
328913	GTCGTTGGTTGCAACCATAACAACCATAACAAGACGGGCTAGCAGTTTGCAACGAACATGTCCAACTGAC	>_NCBI_GNO_11100037	Dappu1/scaffold_111:243810-246153	Cyp361B1	328913		Y	Lars Heckmann annotated
	TGAAATTCCATTCTATTCTAATCATCTCTCTCTGACGTTTGCCTTGTTGTTAAAAAAAAACTATGGGAAA	MGNNISGFSSIICASGVLISIWVFQRWKALNYLQSYGIVCPNKAHFIYGNLHQLRWSKTKSIQEKQTEWL						putative thromboxane A synthase:
	TAACATCAGCGGGTTTTCTTCTATAATATGTGCTAGTGGGGTACTTATTTCAATTTGGGTTTTTCAAAGA	TKYGKVVGYYMGLKPRIMLADLDILKEVLMKDINIFTNRPDVPRGMPTLVSLRDERWKEVRHVLTPTYSL						prostaglandin H2 to thromboxane A2
	TGGAAAGCACTAAACTATTTACAATCTTATGGGATTGTTTGCCCAAACAAAGCTCACTTTATTTATGGCA	LKLKAMFPTINECTDLFISILKERSDPSTASTELEIYEPFQGLTLDVISRCALALQLDCQRNIQDEILEA
	ATCTCCACCAGCTGCGATGGTCAAAAACCAAAAGTATTCAAGAAAAGCAAACTGAATGGCTGACGAAATA	VRKFFRLDLSRIVVMLVCFPGLRSFFRILFRFAPSNKLIAFVLNHVRLVVDRRRQAKEVITELISLIRKL
	TGGGAAAGTTGTGGGCTATTACATGGGACTTAAACCCAGAATTATGTTGGCTGACCTTGACATTTTGAAA	QIIGKLSSALLNDDEIAWNACVFLLAGYETTSTALAYVTYCLSLYPDIQEKVFDEIIEKIGSDLSALSYD
	GAAGTTCTTATGAAAGACATCAATATTTTCACCAATAGACCAGATGTCCCACGAGGTATGCCAACACTAG	DVSKLQYLELVILESLRLFPPVPLFVSRECKETTTINGITIPVDCAIDVPVWSIHRDPELWEEPLTFDPL
	TTTCCTTGAGAGATGAAAGGTGGAAAGAAGTTAGACATGTCCTAACACCAACATACAGCCTTCTTAAATT	RHSPEEKTKRHPLAFLPFGAGPRNCIGARFAMLEMKCTIANLVRHFTIKTSEKNPVPLPTVVRTTIMNPS
	AAAAGCAATGTTCCCTACCATAAACGAATGCACCGATCTCTTTATCAGTATCCTGAAAGAAAGATCAGAT	NGVWIKLVKR*
	CCTTCAACCGCTTCAACTGAGCTGGAAATTTATGAACCATTTCAAGGTCTCACACTTGATGTGATTAGTC
	GTTGTGCGCTCGCGCTTCAGCTTGACTGCCAAAGAAATATTCAGGACGAAATTCTTGAAGCTGTCAGAAA
	GTTTTTTCGCCTGGATCTCAGTCGGATTGTGGTCATGCTTGTCTGCTTCCCAGGACTTCGTTCTTTTTTT
	CGGATTCTTTTTCGTTTCGCACCGTCTAATAAACTCATCGCCTTTGTCCTCAACCATGTTCGACTTGTAG
	TTGACCGGCGCCGTCAAGCTAAAGAGGTAATTACCGAACTAATCTCACTGATACGAAAATTACAAATTAT
	AGGAAAACTTTCGTCAGCATTATTGAATGACGACGAAATAGCTTGGAATGCCTGCGTTTTTCTTCTGGCC
	GGCTACGAAACTACTTCCACTGCATTGGCATACGTTACGTACTGCCTTAGTCTTTATCCCGACATCCAGG
	AAAAAGTCTTCGACGAAATCATCGAAAAAATTGGATCTGATCTTTCAGCTCTTAGCTATGATGACGTTTC
	CAAGCTCCAGTATTTGGAACTAGTAATTCTGGAATCTCTACGTTTATTTCCGCCAGTGCCACTGTTCGTA
	TCGCGAGAGTGTAAGGAAACCACAACAATCAATGGTATTACTATTCCTGTGGATTGTGCTATAGACGTTC
	CTGTATGGAGCATTCATCGCGATCCAGAGTTGTGGGAGGAACCTTTGACTTTCGACCCTCTGAGGCACTC
	ACCGGAGGAAAAAACTAAACGACATCCATTAGCTTTCCTACCTTTCGGCGCAGGCCCTCGCAATTGTATA
	GGAGCTCGCTTCGCAATGCTTGAAATGAAGTGCACAATTGCGAATCTCGTACGCCATTTTACTATTAAGA
	CGAGCGAAAAAAATCCTGTTCCGTTGCCGACGGTGGTGAGAACAACTATAATGAACCCTTCAAATGGCGT
	GTGGATTAAACTAGTTAAACGATAGAAAATGTATAACTGATCGTGTAAAGAAATTTAAAATAGATACAAT
	TTAAGCTGTAATTTATTCAGTGAAGGT
312054	ATTTATAACTCGAATTAGCTTCCGAGTAAACGCTTGAATTCGTTCGTCAAGATTTCCTTATTCCATTCGA	>WBA_NCBI_GNO_0500223 [Dappu1:347148]	Dappu1/scaffold_5:1481785-1484276	Cyp4c53	347148	Y	N	EST evidence
	CATGGATTCAGCTAACGGAATTTGGATTAGCAGCTTCACCGTCTACACAGTGACCACCATTTTGGCTACC	MDSANGIWISSFTVYTVTTILATIVGLALMKRYRFMKRCDKLYGPPTDIPLWGGGSLIFVPPDEIMNLLL						ABC transporter coupled right after it. Co-regulated?
	ATCGTTGGTCTGGCTTTGATGAAACGATACCGTTTCATGAAGCGATGCGACAAACTCTACGGACCGCCAA	VLHNIFGRKSASGMVRSWIGPLPMFFATTAEAAEVVLSSQKIITKSREYEFLQPWLNTGLLTSTGSKWQG
	CTGATATTCCCTTATGGGGAGGTGGATCACTTATATTTGTCCCGCCAGATGAAATTATGAACCTTCTCCT	RRKLLTPAFHFKILEDFVHVFDEQSRILVNKLNQAVVKSNELNIFPFVTLCTLDVICETAMGRNVDAQSK
	GGTGTTGCACAACATCTTCGGCCGGAAGTCGGCCAGCGGGATGGTACGCTCTTGGATCGGCCCTTTGCCC	TDSDYVQAVYNMSQLIQHRQIRFYLWPDWMFKLSSHWPEQCKALDILHGFTNKVIRERKLEHQQNKRQTP
	ATGTTTTTCGCTACGACGGCTGAAGCAGCAGAGGTGGTGCTCAGTAGCCAAAAAATAATCACCAAGAGCC	DIVEDSQKTEDAFTSPKRRRLAFLDLLIEASKDGTVLSDSDIREEVDTFMFEGHDTTSAAITWSILLIGS
	GCGAGTACGAATTCCTCCAGCCGTGGTTGAACACGGGCCTTTTAACAAGCACAGGTAGCAAGTGGCAAGG	HPEVQELVNEELDRIFGDSDRPVTMTDLNELKYLECCIKEALRLYPSVPIISRTCQEDVIIGDDEIPAGT
	GCGACGTAAACTTTTAACACCTGCGTTTCACTTTAAAATCCTCGAGGATTTTGTGCATGTGTTTGACGAA	SVSICPYFLHRDPKYFPDPELFQPKRFQAENSEKRHPYSYVPFSAGPRNCIGQRFALLEEKSIISAIFRN
	CAAAGTCGAATTCTGGTGAATAAGTTGAATCAAGCCGTGGTCAAAAGCAACGAGCTCAACATCTTCCCAT	FHVRSLDKREEIILMAELILRPRDGIRVHLEPKKKQ*
	TCGTTACGCTGTGCACTCTTGACGTCATTTGCGAGACGGCCATGGGAAGGAACGTCGATGCTCAGAGTAA
	AACCGACTCGGACTACGTTCAAGCAGTTTACAATATGAGCCAGCTTATTCAACACCGACAGATAAGGTTT
	TATTTATGGCCGGACTGGATGTTCAAACTGAGCTCGCATTGGCCGGAGCAGTGCAAAGCATTGGATATTC
	TGCACGGATTCACCAACAAAGTTATTCGAGAACGGAAGTTGGAACATCAACAAAATAAAAGGCAAACTCC
	TGACATCGTTGAGGATTCTCAAAAAACGGAGGATGCCTTTACGTCACCGAAGCGACGTCGCCTGGCATTT
	TTGGATCTTTTGATTGAAGCGTCTAAAGACGGCACTGTATTGAGTGATTCTGACATACGTGAAGAGGTGG
	ACACATTCATGTTTGAGGGTCACGACACGACTTCGGCAGCCATTACTTGGTCCATTTTATTGATTGGAAG
	TCATCCGGAAGTGCAGGAACTAGTTAACGAAGAATTAGACCGGATTTTCGGCGATTCTGATCGACCCGTT
	ACAATGACAGATTTAAATGAATTGAAGTATCTCGAGTGTTGCATCAAGGAAGCACTGCGTTTGTACCCGA
	GTGTTCCAATCATCAGCCGTACCTGTCAAGAAGATGTCATCATAGGTGACGATGAGATACCTGCAGGTAC
	TTCCGTATCTATTTGTCCGTATTTCTTGCATCGCGACCCTAAATACTTTCCAGATCCGGAGCTCTTCCAG
	CCCAAGCGATTTCAAGCGGAGAACTCGGAGAAGCGCCATCCTTATTCGTACGTCCCTTTCAGCGCTGGAC
	CAAGGAACTGCATCGGTCAACGCTTCGCCCTGCTGGAAGAGAAATCCATCATTTCTGCTATATTCCGCAA
	CTTCCACGTCCGATCGCTGGATAAAAGAGAGGAAATTATTCTGATGGCGGAATTGATTCTACGTCCCCGT
	GATGGCATCAGAGTTCATCTTGAACCCAAAAAGAAACAATAA
311963	ATGTTTCGATATTTCGCTCCGGAATGGATTTCAGCCCCGAATAGCGTTACGCTGTTCACGGTAATTGTTG	>WBA_NCBI_GNO_0500132 [Dappu1:347150]	Dappu1/scaffold_5:998016-1000384	Cyp4c58	347150	N	N	EST evidence.
	TTTTGGCAACTGCTGTTTTATTTGCTATCATTAAGCGGCTCAATTTTATTCGACGAGTGAATCAAATTCC	MFRYFAPEWISAPNSVTLFTVIVVLATAVLFAIIKRLNFIRRVNQIPGVFCGFTIFGNAPVSPMSPEEIF
	TGGTGTATTTTGCGGATTCACTATTTTTGGTAATGCGCCTGTGTCGCCCATGTCTCCTGAAGAAATATTC	IFVMGYVFIMRSCGPVLRVWAGPFPNFLLFTPEAFETVLSSKKLIDKGTEYGFLHPWLGTGLLTSTGSKW
	ATTTTTGTCATGGGATACGTATTTATTATGCGATCATGTGGTCCTGTTCTTCGTGTGTGGGCTGGACCAT	STRRKMLTPAFHFKILEDFFHVFNEQSQVLIRKLGAISTTEKDGFDIYPFISRCTLDIICETAMGCKIEA
	TTCCAAATTTCCTGCTGTTTACACCTGAGGCATTTGAGACGGTGTTGAGCAGCAAGAAACTGATTGACAA	QTHIDSEYLQAVLSMCRILNVRTSQPLMRSDILFKLSSHGAQQRRNLKILHGFTDGVIQKKKLERKQLNL
	AGGTACTGAATACGGTTTCCTTCATCCTTGGTTGGGTACTGGGCTACTCACAAGCACAGGTAGTAAATGG	INKEPTSVVNNSEKDDFVPTKKRLAFLDLLIEASKDGELLSDSDIREEVDTFMFEGHDTSTAAISWSLHL
	TCAACTCGAAGAAAAATGCTCACCCCGGCCTTTCATTTTAAAATTCTGGAAGATTTTTTTCATGTCTTTA	IGSHPPVMELVNKELERVFGNSNRSVTMNDLNELKYLECCIKEALRLFPSVPITARNLREDTVIHDYILP
	ACGAACAAAGTCAGGTTTTAATTCGAAAACTCGGCGCCATTTCCACAACTGAAAAGGATGGCTTCGATAT	ANTTVLLVTYFLHRDPKYYPDPELFQPERFFEENSRGRHPYVYVPFSAGPRNCIGQKFAMMEQKVILANI
	TTATCCTTTTATTTCACGTTGCACTCTTGATATTATATGTGAAACGGCAATGGGATGCAAAATTGAAGCC	FRNFHLQAKDKRDEIVLLNEVVLRPRDGIRVHLTPRLKESL*
	CAAACTCACATCGACAGCGAATACCTGCAAGCTGTTCTATCGATGTGCCGAATTTTGAACGTTAGAACAA
	GTCAACCACTTATGCGGTCCGATATATTGTTCAAATTATCATCACATGGCGCACAGCAACGAAGAAATCT
	GAAGATTTTACACGGATTTACTGATGGTGTAATCCAAAAGAAGAAACTCGAACGAAAGCAACTTAATCTT
	ATTAACAAAGAACCTACCAGTGTTGTTAACAACAGCGAGAAAGACGATTTCGTTCCTACAAAGAAACGCC
	TGGCTTTCCTAGATCTTCTTATAGAGGCTTCTAAAGACGGGGAGTTGTTAAGCGATTCCGACATTCGGGA
	GGAAGTTGACACTTTCATGTTTGAAGGCCATGATACGTCAACAGCTGCCATCAGCTGGTCGTTACATCTT
	ATTGGAAGCCACCCACCTGTTATGGAGCTGGTCAATAAGGAACTTGAACGTGTTTTTGGAAACTCCAATC
	GTTCAGTTACTATGAACGATTTAAATGAATTGAAATACCTTGAATGTTGCATCAAAGAGGCTCTGCGCTT
	GTTCCCAAGCGTCCCCATAACGGCACGTAATCTAAGAGAGGACACAGTCATACACGATTACATCTTACCC
	GCCAACACGACGGTGTTGCTTGTTACCTACTTTCTTCATCGGGACCCCAAGTACTATCCTGATCCGGAAT
	TATTTCAACCTGAGCGATTCTTTGAAGAGAATAGTCGAGGACGCCATCCCTATGTTTACGTTCCTTTTAG
	CGCAGGGCCGCGGAATTGTATCGGTCAAAAATTTGCCATGATGGAACAGAAAGTGATCTTGGCCAACATT
	TTCCGCAATTTTCACTTGCAAGCCAAAGATAAGAGAGATGAAATTGTCCTTTTGAATGAAGTGGTGCTTC
	GTCCACGTGACGGAATACGTGTTCATCTAACACCCAGATTAAAAGAATCTTTGTAA
327627	ATGTTTTTGGTCGTTTGTCTGGCTGCGGCCGTGATTTTTTTGCTTTACTTGAGATGGGAATACTCCACAT	>WBA_NCBI_GNO_9300013 [Dappu1:347151]	Dappu1/scaffold_93:156699-159046	Cyp4AN2	347151	N	N	may some 3' EST evidence
	ACGTGAAAACCATAGATCTGATACCAGGACCTCCAAAGGTCCCTGTCATGGGCAATGCCTTATTAATTCC	MFLVVCLAAAVIFLLYLRWEYSTYVKTIDLIPGPPKVPVMGNALLIPRNPHGSLEILQEKWPKIYGRIYR		BQ703379 EST
	TCGTAATCCACACGGTTCACTAGAAATCCTTCAAGAAAAATGGCCCAAAATATACGGGCGCATATACCGC	VWVAFQAFIDISSPSLMEEIMSSQKFINKGEVYDPLLPWLGEGLLTAKESKWRKRRRLLTPAFHFQILDN
	GTATGGGTCGCCTTTCAAGCTTTCATAGACATTTCGTCTCCATCACTGATGGAAGAAATAATGTCCAGCC	FFDTFNKNADILCQQLHRSLSKEGELNEREIEVFPFLKRCTLDIICEAAMGIQVNAQLEDSEYLNAVQKF
	AAAAATTCATCAACAAAGGTGAAGTCTACGATCCTCTTTTGCCCTGGCTAGGCGAAGGACTTCTTACTGC	SLLLFENFFSVWRLVPRWIFFLTTKGKEYKKSLKVIHDFTSKVITDRKKEIDQEIEMKQTEGKKEFEFES
	AAAAGAAAGCAAGTGGCGGAAGAGAAGGCGTTTGTTGACTCCTGCCTTCCATTTCCAAATTCTGGACAAT	KKRRAFLDLMLIAAKEGADLTDTDIRNEVDTFMFEGHDTTASAAVWFLYCMGTHPEHQERVREELSHVFG
	TTCTTCGACACTTTCAATAAAAATGCCGACATTCTTTGCCAGCAGTTACATCGTTCACTATCTAAAGAAG	DSNRPCTLEDTTKLKYLECCIKESLRLYPSVPNIKRYISEDIVLNGYKVPAGSTISMHIYSLHRNEEVFP
	GAGAATTGAATGAAAGGGAAATCGAAGTGTTTCCCTTTCTCAAACGATGCACTCTCGACATTATCTGCGA	DPLVFKPERFENQQLVGRHPFSFVPFSAGPRNCIGQRFALFEEKVIMSTLLRRFRFTYDTDKHGPAKPSA
	AGCGGCTATGGGCATTCAGGTCAACGCTCAGTTGGAAGATTCAGAGTACCTTAATGCGGTTCAGAAGTTT	DLVLKPHHGMPMILSPLVDNFLGSE*
	TCCTTGTTACTTTTCGAAAATTTCTTTTCGGTATGGCGCTTGGTCCCTCGATGGATTTTTTTCTTGACGA
	CAAAAGGCAAAGAGTACAAGAAAAGCTTGAAAGTCATTCACGATTTCACTTCTAAAGTGATTACAGATAG
	GAAAAAAGAAATCGATCAAGAGATTGAAATGAAACAAACGGAAGGGAAAAAAGAATTTGAATTTGAATCG
	AAAAAAAGGAGGGCATTTCTGGATTTAATGTTGATTGCTGCCAAAGAAGGGGCTGATTTAACTGATACAG
	ACATACGAAATGAAGTTGATACTTTTATGTTTGAGGGTCACGACACCACTGCATCCGCTGCCGTTTGGTT
	CTTATATTGCATGGGTACTCACCCGGAGCATCAGGAGCGAGTAAGAGAGGAGCTTAGCCATGTTTTTGGT
	GATTCAAATCGTCCCTGTACCTTAGAAGACACCACCAAATTGAAATACCTAGAGTGTTGCATCAAAGAGT
	CTCTGCGACTCTACCCGAGCGTACCCAACATCAAACGATACATAAGCGAAGATATTGTGCTGAATGGATA
	CAAAGTTCCAGCCGGCTCAACCATATCGATGCACATCTACTCACTTCATCGCAACGAAGAGGTCTTTCCG
	GATCCTCTCGTCTTCAAACCGGAACGATTTGAAAACCAGCAACTCGTTGGGAGACATCCGTTTTCCTTCG
	TTCCGTTCAGCGCCGGACCGAGGAATTGTATCGGTCAGAGATTCGCTCTCTTTGAAGAGAAAGTTATCAT
	GTCTACCTTGCTGAGACGTTTCCGTTTCACTTACGACACTGACAAACACGGACCGGCCAAACCATCCGCC
	GATTTGGTTCTGAAACCTCACCATGGAATGCCGATGATACTCTCTCCCCTCGTTGACAACTTTTTGGGCT
	CTGAATGA
315215	ATGGTGGCCGCCATTTTTCTCAGCTTGATATTATTGGCCCTCGTCGTCGTTTTATTTCTGTTTACACAAT	>WBA_NCBI_GNO_1300278 [Dappu1:347152]	Dappu1/scaffold_13:1499941-1502483	Cyp370A10	347152	N	Y: added 5'-end	some EST evidence at 3'-end
	GTCGCCGACTAGGAAACATTCCTCCAGGGCCCAGGGGCTTGCCGCTGGTTGGCTACATCCCGTTCTTGAA	MVAAIFLSLILLALVVVLFLFTQCRRLGNIPPGPRGLPLVGYIPFLKNHDAKPYKALIKLSQIYGPVTGF
	GAATCACGATGCCAAACCTTACAAGGCGCTGATCAAATTGAGCCAAATCTATGGCCCAGTGACTGGATTC	YMGPSFTVSVCGYEAVVEALHNEDLNGRPDSAARRERTFGKRLGLMFIDGDFFREQRRFTLRHLRDLGFG
	TACATGGGACCGAGTTTCACCGTCTCAGTCTGCGGCTACGAGGCGGTTGTCGAAGCCCTGCACAATGAAG	RTSAEDMIQDEIREMIRVIGDQSSSDPSGVVDFKNGIFNRSVLNILWALIGGERFHRDDARLTNLLNMVD
	ACTTGAACGGCCGACCCGATTCGGCCGCCCGGCGTGAAAGGACATTTGGCAAAAGACTCGGTTTGATGTT	FFNRNFKPQTANVAVPGFLLRMFPSLRKILGIRNDIFEPLQNFIRTVIEEHARDRDDVPRDFIDVYLKEM
	TATCGATGGAGATTTCTTCCGTGAGCAAAGGCGGTTCACTTTACGGCATTTGCGGGACCTCGGATTCGGT	EKQQMDLPEDQKQSTSFHVEQLIALVIDLFLAGAETSSNAIGFALLYMVHYPEVQRKMQAELDRICGDAL
	CGGACGTCCGCCGAGGACATGATACAAGACGAAATTCGTGAAATGATCCGTGTCATTGGCGATCAATCCA	PSLAHRPSLVYTEAVLIESLRLANVAPLTLMHCASKDTQLGGFNIPKASLVLINLYSVNMDETYWTDPQV
	GTTCCGATCCGAGTGGAGTGGTCGATTTTAAAAACGGAATTTTCAATCGTTCCGTTCTCAACATTTTGTG	FRPERHLDSDGSLLKKSERFMPFGLGKRQCLGEPLARNSFFLFTAALVKAFQLEAVPARPLPTLDPLTGV
	GGCGCTGATTGGAGGTGAGCGGTTCCATCGGGACGACGCCCGTCTCACCAACCTTTTGAACATGGTCGAT	TNGYQGFQAIVTPRI*
	TTCTTCAATCGAAATTTCAAACCTCAAACGGCCAACGTTGCCGTGCCCGGATTCCTCCTCCGAATGTTCC
	CGTCTCTGAGGAAAATACTCGGAATCCGCAACGACATCTTTGAGCCACTTCAAAACTTTATTCGAACAGT
	TATTGAAGAACACGCCAGAGATCGTGACGATGTCCCACGTGATTTCATTGACGTCTACTTGAAGGAAATG
	GAGAAGCAGCAAATGGATTTACCAGAAGACCAGAAACAATCAACGAGCTTTCACGTCGAACAACTAATTG
	CGCTCGTAATCGATCTCTTCCTCGCTGGAGCGGAGACTAGCAGCAACGCCATCGGTTTCGCGCTACTTTA
	CATGGTTCATTACCCGGAGGTTCAACGGAAAATGCAAGCCGAGCTGGATCGAATTTGTGGCGACGCTCTT
	CCGTCGCTTGCCCATCGTCCTAGTCTGGTGTACACCGAGGCCGTTCTCATCGAATCTCTTCGTCTGGCCA
	ATGTGGCGCCTTTGACTTTGATGCACTGCGCCTCTAAGGACACCCAACTCGGAGGATTCAACATCCCTAA
	GGCAAGTCTGGTGCTGATCAATCTCTATTCCGTCAACATGGATGAAACTTACTGGACCGATCCGCAAGTC
	TTCAGACCTGAAAGGCATTTAGATTCCGATGGAAGTCTATTGAAGAAATCGGAGCGCTTTATGCCTTTCG
	GCTTAGGTAAACGACAGTGTTTGGGCGAACCGTTGGCTCGAAATAGTTTCTTCCTTTTTACGGCGGCGTT
	GGTTAAAGCGTTCCAGTTGGAAGCCGTTCCGGCTCGCCCTCTTCCAACGTTGGACCCTCTGACTGGCGTA
	ACCAACGGATACCAGGGATTCCAAGCCATCGTAACGCCCCGCATTTAAAAATAAAAAAAAAAATTCTCAA
	ATAAAATGCAAATAAAAAAACAACAACAAACGCACACGGCCGCCCAGGAAACTTTTGAAAAATAAAAAGA
	ACCAAACATTTCAGAAGAAGTTGAGATCATCACTCACCTTGACGGCGGTAATTCGTTTTTCCCGATGCTG
	AAAACATTCGACTTACAATATGGAAACAATTTCTTTTTTTCTGGATGAGAAATATAAAAGAAAAA
307855	ATGGTTAATTTTGTCAGCATAGCGTCTGCAGCCGTTCTTTTAATTATCACTATTTTTTACTTTTGGCGAA	>WBA_PASA_GEN_0700154 [Dappu1:347155]	Dappu1/scaffold_7:1205845-1208154	Cyp364A2	347155	N	N	EST evidence
	AAAATCAGAAGAACTACCGTTTACCTCCTGGACCAACGCAAAATGTCATCTTTGGCAATTTGATGGAATT	MVNFVSIASAAVLLIITIFYFWRKNQKNYRLPPGPTQNVIFGNLMELIYSTLIKGESPFIKLAQWAFQTG
	GATTTACTCAACATTAATTAAAGGTGAATCGCCCTTTATCAAACTTGCGCAATGGGCTTTTCAGACGGGA	PICYLRFFRQRVVVISDARVAQRLCVNQADKFSERPPGLLLSRVLKDKGIVFNDGPSWKEHRTFLTHEFR
	CCGATATGCTACTTGCGGTTTTTTAGACAACGAGTCGTCGTGATTTCAGACGCAAGGGTTGCTCAACGGT	KYGFGKQSMEQRIQYVVDEYLHQITKTNGLVHDPHPNIATAVYNIIWTVISGDQFKWGDPFLQKVIKNLE
	TATGTGTCAATCAGGCGGATAAGTTCAGTGAACGGCCACCGGGACTACTTTTATCACGAGTGCTAAAGGA	TNLQAVELTGPHNYVTILTVFHLLWHNFLHLWKITLMRLVYFKQLIGKFKKYQKQSTNSEEEESMMLDYL
	CAAAGGAATCGTGTTCAATGACGGGCCATCATGGAAGGAACATCGAACATTTCTCACTCACGAATTTCGC	VKMQDAKNCGEPTYFSETQLLWLVSDLFIAGGETTITTIRWILLCLALYPEVQERVQQEVTEVFGRDSTP
	AAGTATGGATTTGGAAAACAATCAATGGAGCAGAGAATTCAATATGTGGTTGATGAATATCTTCATCAAA	AYCQRTHTPYTEAFINEVLRMGGVTPGMWRNTSQDATYENYDIPKNTWVLLHFYAMNNNQDQWEDARKFK
	TAACCAAAACGAATGGCCTAGTTCACGATCCGCATCCGAACATTGCGACGGCAGTTTATAACATTATTTG	PERFLNDEGMFCKNENLLAFSIGRRECPGQGLAQTELYLFTVGILQKFKVALPNDEKNIDVNNGQFGITY
	GACAGTGATCAGCGGGGATCAATTCAAATGGGGTGATCCATTTTTGCAAAAAGTCATTAAAAACCTTGAA	TPPHHRLQFIAV*
	ACCAATCTACAAGCTGTCGAGCTCACCGGACCTCATAACTACGTCACTATTCTCACCGTATTCCATTTGC
	TCTGGCACAATTTTTTGCACTTGTGGAAAATTACCTTGATGAGGTTAGTTTACTTTAAACAACTCATCGG
	CAAGTTTAAGAAGTACCAAAAACAATCTACAAACTCCGAGGAAGAGGAGTCTATGATGCTCGATTACTTG
	GTAAAAATGCAAGACGCTAAAAATTGTGGTGAACCGACCTACTTCTCCGAAACACAATTACTTTGGCTGG
	TTTCTGACCTGTTTATCGCCGGCGGTGAGACAACCATAACCACTATCCGCTGGATTCTGCTGTGCTTGGC
	GTTGTATCCTGAAGTTCAGGAACGAGTACAACAAGAAGTAACTGAAGTGTTCGGTCGGGACTCGACACCT
	GCATATTGTCAGCGAACACACACGCCTTACACAGAAGCATTCATCAATGAGGTACTTCGCATGGGTGGAG
	TCACTCCAGGAATGTGGCGTAATACCAGTCAAGATGCAACTTACGAGAACTACGATATTCCAAAGAACAC
	ATGGGTCCTACTCCACTTTTACGCAATGAATAATAACCAGGATCAATGGGAAGACGCGAGGAAATTCAAG
	CCAGAAAGATTCTTAAATGATGAAGGAATGTTCTGCAAAAACGAAAACCTCTTGGCATTCTCCATTGGAA
	GGAGAGAGTGTCCAGGCCAAGGATTGGCACAGACAGAACTTTACCTTTTTACGGTCGGAATTCTGCAGAA
	ATTTAAAGTTGCTCTACCCAATGATGAGAAAAATATTGATGTCAATAACGGACAATTTGGGATTACTTAC
	ACGCCGCCACATCATAGACTACAATTTATCGCTGTTTAAGATTTATCGTTTATGAACGCATGCTTTTCAT
	CCTTAACCTTAACTGTACGTCTTTGCTTAAGTTTAATTCACATACTTAATTCATAAACTAGAATATTTGC
	ACATACTTATGTTAATTGATGAATTAGTTTTGTATTAAAACTGTCGCAGCAAATGCTCATT
197900 and 320218	ATGACTATCCAAGCACTTCATTTTGCTCTCGGGTGGTTTACGACCCCGAGCAATGTGACTTTGTTCTCAC	>WBA_estExt_Genewise1Plus.C_340029 [Dappu1:347156]	Dappu1/scaffold_34:374402-376848	Cyp4c59	347156	N	Y: near 5'-end	EST evidence
	TGACGGCAATTTTCTCGATTTTTGTTTTAGTGGCTTTAATAAAACGGGTGATATTTGTCAAACGAATTAA	MTIQALHFALGWFTTPSNVTLFSLTAIFSIFVLVALIKRVIFVKRINRIPGLPCGITIIGNAPTFLVPPE
	CAGAATTCCAGGTTTACCTTGCGGAATTACTATAATTGGAAATGCTCCCACATTTCTTGTCCCTCCCGAA	EILNRLTGYVAAMQSSGPVLRSWAGPFPFFILFTAESFEVILSSRKLIDKSRDYNYLQPWLNTGLLTSTG
	GAAATTCTCAATCGTTTGACTGGCTATGTAGCTGCTATGCAATCTTCAGGCCCAGTTCTACGTTCATGGG	RKWLKRRKMLTPTFHFKILEDFVQVFNEQSQNLIQQIHDAIKLKNEIDVYPFITRCTLDIICDTAMGCNV
	CAGGACCATTTCCATTTTTTATCTTATTTACTGCCGAATCATTCGAGGTTATACTGAGCAGCAGAAAGTT	DAQAKSDSEYVKAVYTMSEIVAARQSRPWIQPNILFQMSEYSSKQRKVLRVLHSFTDEVIRRRKMERIEQ
	GATTGATAAAAGCCGTGACTACAATTATCTCCAACCTTGGTTAAACACAGGTTTACTTACAAGCACAGGG	TTNKITAQYQEDDSFVAKKKRLALLDLLLDASKNGEVLSDLDIREEVDTFMFEGHDTTTAAINWSLLLIG
	AGAAAATGGTTAAAACGACGAAAAATGCTGACGCCAACCTTCCATTTTAAAATTTTGGAAGATTTCGTAC	SYPQVQERLNEELDRVFGGSDRPATMADLSELKYLECCIKEALRLYPSVPIIGRKLNEDTVIHGYKLPAN
	AAGTATTTAATGAACAGAGTCAGAATTTGATACAGCAGATCCACGACGCAATTAAACTAAAAAATGAAAT	TTVGLMTYILHRDPKHFPDPELYQPERFFETNSRGRHPYAYVPFSAGPRNCIGQKFALMEEKVILSSMFR
	TGATGTTTATCCTTTTATCACGCGATGCACTCTTGACATCATATGTGATACAGCGATGGGTTGCAATGTT	NFHIKALDKREELILLIELILRPRDGIRLLLTPKQKD*
	GATGCCCAAGCAAAAAGTGACAGTGAATACGTCAAAGCCGTTTACACAATGAGCGAAATTGTAGCTGCAA
	GGCAGTCGCGACCATGGATTCAACCAAACATTTTGTTTCAAATGTCCGAATACAGTTCAAAGCAACGCAA
	AGTTCTTCGTGTATTGCATAGTTTTACCGATGAAGTAATCCGAAGAAGGAAAATGGAAAGAATAGAACAG
	ACTACCAACAAAATTACCGCTCAATACCAAGAAGATGACAGTTTCGTTGCAAAAAAAAAACGTCTGGCAC
	TTTTAGATCTTCTTCTTGATGCATCGAAAAATGGAGAAGTGCTAAGCGATCTTGATATTCGCGAAGAAGT
	AGATACCTTCATGTTTGAGGGTCATGACACAACAACCGCTGCTATCAACTGGTCGTTACTTCTAATAGGA
	AGCTATCCACAAGTGCAGGAGAGATTAAATGAAGAACTTGATCGCGTTTTTGGAGGATCAGATCGTCCGG
	CAACGATGGCTGATTTAAGTGAATTAAAATACCTCGAATGCTGCATTAAGGAAGCTTTACGTTTATACCC
	TAGCGTCCCTATCATTGGTCGTAAACTGAACGAAGATACAGTCATACATGGCTACAAATTGCCAGCAAAC
	ACAACAGTGGGTCTCATGACTTACATTCTACATAGGGATCCGAAACATTTTCCCGATCCTGAATTGTATC
	AGCCTGAGCGTTTTTTTGAAACCAACAGTCGAGGACGACATCCTTATGCCTACGTTCCGTTTAGCGCAGG
	GCCCCGCAATTGCATTGGCCAAAAATTCGCCTTGATGGAAGAAAAAGTAATTTTAAGCAGCATGTTTCGA
	AATTTCCATATAAAAGCACTGGACAAGAGGGAAGAATTAATTCTTTTGATCGAACTAATCTTGCGTCCCC
	GTGATGGAATACGCCTTCTTCTAACGCCAAAACAAAAAGATTGACTGCATTTTTATATATTTTTTATATG
	AAT
225529	GAAACAACGATTTTTGGAACGAAAACGAGCATATTTAGTAAAGTTGTGTGCCGTCCGTCCTTGATCCACG	>WBA_PASA_GEN_3700022 [Dappu1:347158]	Dappu1/scaffold_37:828881-831524	Cyp360A10	347158	N	Y: mid-section	EST evidence
	CAACAGATGGCCGTCACGTTTGCAACAAAATTATTTCCCCTCACCATCCTTTCAGTTTAGTTTGCCTTTC	MDALEILSSPITWAVTVGTLYIFYRYVTSTFNYFSDQGISGPKPMPFFGNMWGIWKSNLSEYDMSLVKKH						There are several different automated models that work and
	GTCCTTGAATGGATGCGTTGGAAATTCTCTCTTCGCCCATCACTTGGGCGGTAACAGTCGGCACTCTGTA	GKVFGYYDGPQPNLWITDLELIKAIFVKDFDHFVDRRTFNFKTKIVRKWLTVVKGKEWKDIRSSVTPAFT						I put together the one that provides the best agreement with
	CATCTTTTACAGGTATGTCACGTCTACCTTCAATTACTTTTCTGATCAAGGAATTTCTGGTCCCAAACCA	TGKIKRMSLLIKECVEILSIRISAVAQSEGKMNAKLIYGAFTMDVIARCAFGLKIDSLGNKDDPFIKNAQ						most similar P450s in GenBank.
	ATGCCCTTTTTTGGCAATATGTGGGGCATCTGGAAATCGAATCTTTCAGAGTACGACATGTCATTGGTGA	FIFNPPTSKTPLILLPSYNLLIPIYFPTVMYPKLFSLLKFFFELLENILRERTQSKQKYHDFIEMAHEAI
	AAAAGCATGGCAAAGTGTTCGGTTATTATGACGGACCGCAACCGAACCTGTGGATAACAGACTTGGAATT	SEFTKVVDGKTVPMWSPEEIKEIVIGQSTLFLLAGFDQTATTLTNTCFQLARNPDIQEKLHETILQKLED
	GATCAAGGCCATCTTTGTCAAAGATTTTGATCATTTTGTTGACCGCAGAACATTTAACTTCAAAACAAAA	YEDVCHEMVQDMPYLEQIIQEVLRFYPASLRTERMCTKDISYDHGGGRIHIKKGVLVTVPIYAVHHSEEY
	ATTGTCCGGAAATGGTTGACAGTCGTAAAGGGCAAAGAGTGGAAGGATATCAGGTCGTCAGTAACTCCAG	YPDPETFDPERWNPENKVKRNPYSFMAFGAGPRNCIGMRFAMEELKFAITALVKQFRFFPVEETPEKLRF
	CGTTCACTACTGGGAAAATCAAGCGCATGTCGCTGCTGATTAAAGAATGCGTTGAAATATTGAGTATTAG	DVGFQPALQPMNAILGIELRQPN*
	AATTAGCGCCGTCGCCCAAAGTGAAGGAAAGATGAACGCCAAACTGATTTATGGCGCTTTCACGATGGAC
	GTAATTGCTAGGTGCGCTTTTGGCCTCAAAATTGACAGTCTTGGTAACAAAGACGACCCGTTTATTAAAA
	ATGCTCAGTTCATTTTCAACCCTCCAACTAGTAAAACACCACTCATCTTACTACCCTCATATAATTTACT
	CATTCCTATTTATTTTCCGACAGTCATGTACCCCAAGTTGTTTTCCTTGTTGAAATTCTTTTTCGAACTA
	TTGGAGAATATTCTCCGCGAACGAACGCAATCGAAACAGAAATACCACGACTTTATTGAAATGGCACATG
	AGGCCATCTCCGAATTCACGAAGGTAGTCGATGGCAAAACGGTGCCGATGTGGTCACCCGAGGAGATAAA
	AGAAATTGTGATAGGCCAGTCGACGCTGTTCTTGTTAGCCGGGTTCGATCAGACGGCCACCACCTTGACC
	AACACCTGCTTCCAACTGGCCAGGAATCCGGATATTCAGGAAAAGCTGCACGAAACCATCTTGCAGAAAC
	TGGAAGATTATGAAGATGTATGCCACGAAATGGTCCAAGATATGCCCTATCTCGAACAGATTATCCAAGA
	GGTTTTGCGCTTTTATCCTGCATCTCTACGAACGGAGCGGATGTGTACGAAAGATATCTCTTACGATCAT
	GGCGGTGGTCGTATTCACATCAAAAAAGGAGTTTTAGTTACCGTTCCAATCTATGCCGTTCACCACTCGG
	AGGAATACTACCCTGACCCAGAAACGTTTGATCCCGAAAGGTGGAATCCCGAGAACAAAGTCAAGCGCAA
	CCCGTACAGTTTCATGGCGTTCGGAGCGGGTCCACGCAACTGCATTGGGATGCGCTTCGCCATGGAAGAG
	CTCAAATTTGCTATCACCGCACTGGTCAAACAATTTCGTTTCTTTCCAGTTGAAGAAACTCCGGAAAAAC
	TCCGTTTTGATGTCGGATTCCAGCCAGCTTTACAGCCTATGAACGCCATATTGGGCATTGAACTCCGTCA
	ACCCAATTAAAGCAAAAAAATTAATAAATAATAAAAAAAAAATAATAA
43213	ATGCTGTCGGTAATTAGTTACCTCGTTTTATCCGCGGCAGTAGGATGGACAGTTTACTGGTACACTTTGA	>WBA_NCBI_GNO_0500355 [Dappu1:347161]	Dappu1/scaffold_5:2429307-2431363	Cyp370B2	347161	N	N	EST evidence
	TCCGCACTCCTGCCAACTATCCGCCAGGTCCACCTGGAACATTAAGTTTCTTTTCTCTTTACAAAGACAA	MLSVISYLVLSAAVGWTVYWYTLIRTPANYPPGPPGTLSFFSLYKDKEPSLAKAIIKMAGEYGSVIGLVL
	GGAGCCTTCCTTAGCTAAAGCAATAATAAAAATGGCTGGAGAATATGGTTCTGTGATCGGTCTCGTCCTC	WHRKFVCISGHQAVADALSNPALSGRPLSFDFLLRTKGLSRGVLMTEGELWKEQRRFTIKHLKDVGVGKS
	TGGCATAGAAAATTTGTTTGCATCTCTGGCCATCAAGCAGTTGCTGATGCATTAAGCAATCCAGCGCTAT	SLEGIILDEIRDLVTDINGVVECSKDGNIMLDDVFTTSVINILWVMVSGTRFKRGDPQMDRLTSCMNGFM
	CAGGAAGACCACTCTCTTTTGATTTCCTCCTCCGAACCAAAGGATTGAGTCGCGGAGTGTTGATGACGGA	RYSNGGPNLLTVVPFIRYIAPELSGYNRLMQYIGPIRSYIEELVAEHRKTLQINAPRDFIDLYLENLIEK
	AGGCGAACTGTGGAAGGAGCAGAGACGCTTTACTATCAAACACTTGAAAGATGTTGGCGTTGGGAAATCC	ESSNNSSFHKEELLGIIFDIFVAGSETTSHTLGFALLFMIMHPHIQNKVQEEIDEVLHGGTPSLTDRGRL
	TCTCTTGAAGGAATCATTTTGGATGAAATCCGAGATCTTGTAACTGATATCAATGGTGTTGTGGAGTGTT	PFTEATLQEIQRLGVVAPLTVPHVAQQNTKCQGYHIPKGTLMFINLWSTNIDPQVWPEPNTFLPERHLND
	CCAAAGATGGGAACATCATGTTGGACGATGTTTTTACCACTTCAGTTATCAACATCTTGTGGGTTATGGT	AGKFVKSEKLLTFGLGKRSCIGETLARSTLFLFFVSMMQHFRFESPWNDVDLELQPSLEPIPGLTLAPRP
	CTCCGGTACAAGGTTCAAGAGGGGCGATCCACAGATGGATCGACTTACGTCATGCATGAACGGTTTCATG	CLARVVKRAL*
	CGTTACAGTAACGGCGGTCCGAATTTGTTGACTGTCGTGCCGTTCATCCGCTACATTGCGCCTGAATTAA
	GCGGATACAATAGGCTCATGCAGTACATTGGACCCATTCGATCCTACATAGAAGAATTAGTGGCGGAACA
	CCGGAAAACACTTCAAATCAATGCACCTCGCGATTTCATTGACCTCTATTTGGAAAATCTGATTGAAAAA
	GAATCATCAAATAACTCATCTTTCCATAAGGAAGAGCTGCTGGGTATCATTTTCGATATCTTTGTAGCCG
	GTTCAGAGACGACAAGTCACACCCTCGGCTTCGCTCTCTTATTCATGATAATGCACCCACATATTCAAAA
	CAAAGTGCAAGAAGAGATTGATGAAGTACTTCATGGTGGAACTCCTTCTTTGACAGACAGGGGAAGGTTA
	CCATTTACAGAGGCTACACTTCAAGAAATCCAAAGGCTGGGCGTTGTAGCGCCTCTCACAGTCCCTCATG
	TCGCACAACAAAACACAAAATGTCAAGGATATCACATTCCTAAGGGAACTTTGATGTTCATCAATCTCTG
	GTCGACTAATATCGACCCACAAGTTTGGCCAGAACCGAATACGTTCTTACCAGAGAGGCATTTAAATGAC
	GCTGGCAAATTTGTCAAATCAGAAAAATTATTAACCTTTGGCCTTGGAAAAAGGAGCTGCATAGGTGAAA
	CTTTGGCCAGGAGTACACTTTTCCTCTTCTTCGTTTCTATGATGCAACATTTCCGCTTCGAATCACCATG
	GAACGATGTAGATTTAGAGTTGCAGCCTTCACTTGAACCCATTCCTGGCTTAACTTTGGCTCCTCGTCCT
	TGCCTTGCCCGCGTAGTCAAAAGAGCTCTTTAA
309659 or 300053	ATGGAAACGTGCGCCAGTCTGAAAGTGCGAGTCCAATCGAATGCCCACAGCTTTCTCCGTCTGCAACAAC	>WBA_PASA_GEN_0100339 [Dappu1:347162]	Dappu1/scaffold_1:1515522-1518984	Cyp364A3	347162	N	N	EST evidence
	CTTGCGAAATGTTTAACCTGGTTTTAATTGCGGTGGCGATACTTTTGTTGCCGATCGCCATCAATTTGAT	METCASLKVRVQSNAHSFLRLQQPCEMFNLVLIAVAILLLPIAINLMWRKQSKSYRLPPGPKRNPVFGNL
	GTGGCGGAAACAATCAAAGAGTTACCGGTTGCCTCCAGGACCTAAACGAAATCCCGTCTTCGGCAATTTG	LDLIHSSIVLKEAPFLKFSKWAFQYGPICYLRFFRQRVVVISDARVAQQLCVGQSDKFSTRPPGLFLSRI
	TTGGATTTAATTCACTCTTCTATCGTTTTAAAAGAAGCTCCGTTCCTCAAGTTCTCCAAATGGGCTTTCC	LKGRGIVFNDGLSWKEHRNFVTHEFRKFGFGNQAIEQRIQIVVDEYLHEISRTEGLAHDPHPNIATAIYN
	AGTACGGACCGATATGCTACTTGCGATTTTTCCGGCAACGGGTCGTCGTGATTTCGGACGCCCGAGTAGC	VIWTTISGEKFSWDDPFLRKIIANLETNLQAVELTGPHNYVTILSIWHLIRHNAFRLLMIVVKRLSYFKQ
	CCAGCAGCTGTGCGTGGGCCAGTCGGACAAATTTAGCACACGACCACCCGGACTATTTTTATCACGGATA	LICKFKNQRKEAPISEVEDSMMYDYLVKMQGSKISGESTHFSETQLLWLVSDLFIAGGETTVTSLRWALL
	CTAAAAGGCAGAGGAATCGTGTTCAACGATGGGCTGTCGTGGAAGGAACATCGCAATTTTGTCACTCACG	CLAKFPKVQERLRQEIVDTFGRDSTPTYSQRSQLPYMEAFIQETLRFNCSVPGMWRNTAQDATYENYEIP
	AATTCCGGAAATTCGGGTTCGGCAATCAAGCCATCGAGCAGAGAATTCAAATCGTCGTTGACGAATACCT	KDTWVLLHFWAMSNNKSLWEDVREFKPERFLNDDGGTFKKNENFLAFSAGKRQCPGESLARTELFLFTLG
	CCACGAAATCAGCAGAACGGAAGGCCTAGCTCACGATCCGCATCCGAATATCGCCACGGCCATTTACAAC	ILQKFKVTLPDGQDVDIHSGQFGVTYTPPHHDIRFIPIDTV*
	GTCATCTGGACTACAATCAGCGGTGAGAAATTCAGTTGGGACGATCCTTTCCTCCGTAAAATCATCGCCA
	ATCTGGAGACGAATCTGCAAGCTGTCGAACTCACGGGACCACACAATTACGTCACCATTCTCAGCATTTG
	GCACTTGATTCGGCACAACGCTTTCCGGCTGCTGATGATCGTCGTCAAGAGGTTGTCCTATTTCAAGCAG
	CTCATTTGCAAGTTCAAGAATCAGCGAAAAGAAGCGCCAATTTCGGAAGTTGAAGACTCGATGATGTACG
	ACTATTTGGTTAAGATGCAAGGCTCCAAAATCAGTGGCGAATCGACCCACTTTTCCGAAACGCAACTTTT
	GTGGCTCGTTTCCGATCTGTTTATCGCCGGTGGAGAGACGACCGTCACCAGTTTGCGCTGGGCTCTGCTT
	TGCCTGGCCAAATTTCCAAAAGTCCAGGAACGTTTGCGACAAGAAATAGTCGACACTTTTGGGCGGGATT
	CAACACCAACGTATTCGCAGCGGTCGCAGTTGCCTTACATGGAGGCTTTTATCCAAGAAACGTTGCGATT
	TAACTGCTCCGTGCCCGGGATGTGGCGAAATACCGCTCAAGATGCAACGTACGAGAATTACGAAATACCG
	AAGGACACGTGGGTCCTACTCCACTTTTGGGCCATGAGTAATAACAAGTCGCTTTGGGAAGACGTGCGGG
	AATTCAAGCCGGAAAGATTCTTAAATGATGACGGAGGAACCTTCAAGAAAAACGAGAATTTCTTGGCCTT
	CTCGGCAGGTAAGAGACAATGCCCTGGAGAATCTCTGGCTCGGACCGAACTTTTCCTATTCACCCTGGGC
	ATTTTGCAGAAATTCAAAGTGACTCTGCCGGACGGCCAGGATGTAGACATTCACAGCGGACAGTTTGGCG
	TCACTTACACTCCGCCACATCACGATATTCGATTTATTCCCATCGACACTGTTTAAAGATAGTCTAATCT
	TCTCACTGGCGGGATCATTTCCCTTTTTTCCATGAGTTAATGAGGACGAATTCAAAGTCAAAACACGCAA
	ACGGTTTTCAGAAAGAAAAACACTGTATG
305015	ATGATCGCAAGTATTGTCCTTGGTCGACTAAATGGCCGATTGGGGACGACTTATCAGCAGCTGGTG	>WBA_PASA_GEN_3200043 [Dappu1:347164]	Dappu1/scaffold_32:1061916-1065023	Cyp362A1	347164	N		EST evidence
	AATCAGCAGGCGCGCATCGTCCAACGCAGCAAAGCCTCCGTCGCCGCTTCGCCCGAAGTGGTTTTGAAAA	MIASIVLGRLNGRLGTTYQQLVNQQARIVQRSKASVAASPEVVLKNGANVSKVVEDAEWNNAKSFDEMPG
	ATGGCGCCAACGTCTCCAAGGTGGTGGAAGATGCGGAATGGAATAACGCAAAATCCTTTGATGAGATGCC	LRSVPILGTSWAMLPVVGAGIPITRILELYKLQFEKHGYIWRDIIPGAPPIVSTTRPEDAEKVFRTEGKF
	CGGACTACGGTCGGTCCCAATCTTGGGTACTAGCTGGGCCATGCTCCCAGTTGTAGGTGCTGGGATACCG	PERPGFETLKAYREKRIEQFTSAGILAGNGESWWNVRSKAQQPFLKTKNVNNYIPVLGQIAQEFIDRIRL
	ATTACCCGCATATTGGAATTGTATAAACTGCAGTTCGAAAAGCACGGTTACATCTGGAGAGACATCATAC	IRQENNEMKPDFVNEMYRWALESVGVVGLNTRLGCLDPNLAPDSEAQKMISAANLSFAAVNELEYGLPLW
	CAGGAGCACCTCCTATAGTTTCCACCACAAGACCAGAGGACGCTGAAAAGGTGTTTCGTACAGAAGGGAA	KYFSTPKLRSLYEAQDFFTDTALKYVQQTLEVMTNRPADSDEDPSILEEFFIRGMSLKDATGMVIDMLMA
	ATTTCCAGAGCGCCCGGGGTTCGAGACATTGAAGGCTTATCGAGAAAAACGCATCGAGCAATTTACTTCG	GIDTTSHTTSFLLYFLATNPEKQEKLRKEILSVLGPKGTQVITPSDLNELHYLKACIKESLRLRPAAVGN
	GCTGGCATTTTGGCAGGCAACGGAGAATCGTGGTGGAATGTACGTTCCAAAGCCCAACAACCTTTTCTCA	ARIIDKELVLSGYRVPKGTLVVLLHQLMAQMDEYFSNAKEFKPERWIKGDPEESHHHKYVVLPFGFGTRM
	AAACGAAAAACGTCAACAATTACATTCCTGTATTGGGACAAATTGCGCAAGAGTTTATCGACAGAATTCG	CIGRRLAELEMWQLTTKILQNFKVEYHYEDIGCLSRIVNAPDQPLRFKFIDLN*
	CTTGATCCGACAGGAAAATAACGAGATGAAACCTGACTTTGTCAATGAAATGTACCGGTGGGCTTTGGAA
	TCTGTAGGAGTTGTTGGCTTGAACACTAGGCTGGGGTGCTTAGATCCTAATCTAGCTCCGGATTCAGAAG
	CTCAAAAAATGATCAGCGCTGCAAATTTATCATTTGCTGCCGTTAATGAGCTCGAATATGGTCTCCCACT
	TTGGAAGTACTTCTCCACACCAAAGCTGCGCAGCCTTTACGAAGCCCAAGACTTTTTCACAGACACGGCT
	CTCAAGTATGTCCAGCAAACCCTAGAGGTAATGACAAATCGGCCAGCTGATTCTGACGAAGATCCGAGCA
	TTCTGGAGGAATTCTTCATTCGCGGAATGTCTCTCAAAGACGCTACTGGTATGGTAATCGACATGTTGAT
	GGCGGGAATTGACACTACGTCACACACCACGTCTTTCCTCCTATATTTCTTGGCGACGAATCCAGAAAAA
	CAAGAAAAGTTGCGAAAAGAAATACTTTCGGTCCTGGGACCTAAAGGCACACAGGTGATTACTCCCAGTG
	ATTTAAACGAACTTCACTACCTAAAGGCCTGCATCAAAGAGAGTCTGCGATTGCGGCCTGCCGCCGTCGG
	GAACGCCCGCATCATAGACAAGGAACTCGTTCTTTCCGGCTACCGTGTTCCTAAAGGGACTCTGGTGGTG
	CTCCTGCATCAGTTGATGGCACAAATGGATGAGTATTTTTCAAATGCTAAAGAATTTAAACCAGAACGTT
	GGATCAAGGGAGATCCAGAAGAGAGCCATCACCACAAGTACGTGGTACTTCCGTTTGGTTTCGGGACGCG
	GATGTGTATAGGCCGACGACTAGCCGAACTCGAAATGTGGCAACTAACGACTAAAATTCTACAAAATTTT
	AAAGTCGAATACCATTACGAAGATATTGGATGCCTCTCGAGGATAGTCAACGCACCTGACCAGCCACTGC
	GATTCAAATTCATTGACTTGAACTAATTTGAGGATGTTTTTCATTAAAAATTTTTTGCGGTTTTCTGTAT
	AATCCAAAAAGTGCAAATTTGTATTCGTGATTCAATGTTCGAGGCTTCGAGCAAAATATTAACACATGAA
	ATTTGA
310332	ATGCTGCCGTTAATAGTTTATTATTTCATTTTGTTCCTTGTCTGCTGGATGGTGTTGTGGTACATTAAAC	>WBA_NCBI_GNO_0200269 [Dappu1:347165]	Dappu1/scaffold_2:1649210-1651388	Cyp370B1	347165	N	Y: 5'-end extended	no EST evidence
	TACTGTGGAAACCTGACGGTTTTCCACCAGGCCCATCGGGAGTATTGAGTTTCTTAGCTCTACGCAAGCA	MLPLIVYYFILFLVCWMVLWYIKLLWKPDGFPPGPSGVLSFLALRKQNEPFISKAMQKLSAEYGPVIGLI						extended 5'-end so it would better match similar P450s
	AAATGAGCCTTTCATTTCCAAGGCAATGCAGAAGTTGTCGGCAGAGTATGGACCCGTAATAGGCCTTATC	LLHRKFICVSSRQAAVDALSNTELLGRPKSFDFNLRTKGLIRGVLMTDGVLWKEQRRFTIKHLKDVGVGK
	CTACTTCACAGGAAATTCATCTGTGTTTCTAGCCGCCAGGCTGCTGTTGATGCTTTAAGCAACACGGAGC	SSLEGMILDEIRELISDLKNVVDSSSDGVIKLDNVFTTAVLNILWVMVSSRRFERGDPKMAELASCMHGF
	TTTTGGGCAGGCCCAAATCATTTGATTTCAATCTACGAACCAAAGGATTGATTCGTGGTGTCTTGATGAC	MRFSNGGPTWLSLIPILRFIIPELSGYNKLMGYIRPIRSYVEEEVAEHQRTRQVDSPRDFIDLYLEKLDE
	TGACGGTGTCTTATGGAAAGAGCAGAGGCGGTTTACAATCAAACATCTGAAAGATGTTGGCGTTGGAAAA	EKSRNNSTFDEEQLLATIFDIFVAGSETTSHTLGFSLLFMIFHPKIQEKVQDEIDEILQGRAPSLADRGR
	TCTTCCCTTGAAGGAATGATTTTAGATGAAATTCGTGAATTGATATCCGACTTGAAAAATGTTGTAGATT	LPYTEATLQEIQRLGVVAPVTIPHVAEKNTKCQGYVIPKNTVVFINLWAINNDPEIWPEPTKFLPERHLN
	CCTCCAGTGACGGAGTAATCAAATTGGACAATGTATTCACCACTGCCGTGCTCAACATATTGTGGGTTAT	DAGECVKSEKMLNFSLGKRSCIGETLARNSLFLFFTSIMQHFHFEFPNQRDVDEELPSLEPIPGLTLAPR
	GGTTTCCAGTAGGCGATTCGAGCGAGGAGATCCGAAGATGGCCGAACTAGCGTCTTGCATGCACGGTTTC	PCFARVIKRSV*
	ATGCGTTTCAGCAATGGTGGACCTACTTGGTTGAGCTTAATTCCGATTTTACGCTTCATCATACCGGAAC
	TCAGTGGTTACAACAAGCTAATGGGGTACATTAGACCCATACGTTCCTACGTCGAGGAAGAGGTTGCGGA
	GCACCAGAGAACCCGTCAAGTGGATTCACCTCGCGACTTTATTGACCTTTATTTGGAAAAACTTGATGAA
	GAAAAGTCTAGAAATAATTCAACCTTTGATGAGGAGCAGTTGTTGGCCACTATTTTTGACATTTTTGTTG
	CCGGATCGGAGACGACGAGCCACACACTCGGATTCTCCCTGCTCTTTATGATATTTCACCCGAAAATTCA
	GGAAAAAGTTCAAGACGAGATTGATGAAATCCTACAAGGAAGAGCACCATCTCTTGCAGACAGAGGAAGA
	TTACCGTATACGGAAGCTACGCTCCAGGAAATCCAAAGACTTGGGGTAGTAGCTCCAGTTACGATACCCC
	ACGTAGCAGAAAAGAACACGAAATGTCAAGGATATGTCATACCAAAGAATACAGTGGTATTTATCAATCT
	CTGGGCCATTAACAACGATCCTGAAATTTGGCCAGAACCAACTAAATTTCTCCCGGAAAGACATTTGAAT
	GATGCTGGGGAATGTGTCAAGTCGGAAAAGATGTTAAACTTCAGTCTCGGTAAACGAAGCTGCATTGGAG
	AAACACTTGCGCGAAATTCTCTTTTTCTCTTCTTCACATCCATCATGCAACACTTTCACTTTGAATTTCC
	TAATCAAAGAGATGTGGACGAGGAGTTGCCTTCTCTTGAACCAATTCCCGGCTTGACATTGGCTCCTCGC
	CCATGCTTTGCCCGTGTAATCAAAAGATCAGTGTAA
311767 or 305723	ATGTTGAACGTATTGCAGTACTGTCTCGGTACAGTCTTCTATACTGTAGGATTGATCCTTGCTATCATTA	>WBA_PASA_GEN_0400373 [Dappu1:347166]	Dappu1/scaffold_4:2776932-2779558	Cyp4AP7	347166	N	Y: 5'-end	EST evidence, 3'-end
	CAGGATGGTGGGTATACATTCGTACTTCCCCTTTCCATCGAGCCGTCAATCAAATTCCAGGCCCCAGATC	MLNVLQYCLGTVFYTVGLILAIITGWWVYIRTSPFHRAVNQIPGPRSYLPIFGNLFEFSGGLDELIRIFH
	TTACCTTCCCATATTTGGAAATCTGTTTGAGTTTTCTGGAGGACTGGATGAATTAATTAGGATATTTCAC	EKWPRKYGDIYRVFLGRTCHIFTSSPDLLEEILTSQKIIEKGEPYKQLHPWLGQGLLVSSGELWRSRRKL
	GAGAAATGGCCCCGGAAATATGGCGACATTTATCGAGTTTTTCTTGGTCGAACCTGCCACATTTTTACTT	LTPAFHFSILNNFVEVFNEQSLVLCGIFEEICQSSTDGKGEIDVDPYISRCSLDMICEAAMGTKINAQTE
	CGTCCCCTGACTTGCTGGAGGAAATTTTAACTAGCCAGAAAATCATTGAAAAAGGTGAACCCTACAAACA	NSDYVRAVYRMGQLMVEQYMQPWLRNPTIFSLSSLGREHNRLLKTLHGFTKEVIHRRREIGEILNSRKHL
	GTTGCACCCTTGGTTAGGCCAAGGACTTCTTGTCAGTTCCGGGGAACTGTGGAGATCACGACGTAAATTA	ETKATEFVTRNQLALLDLLLTASVGGQVLSDQDIQDEIDTFMFEGHDTSASMMGWFLYLMAANPECQGKA
	TTAACGCCGGCATTTCATTTTTCAATTTTGAACAACTTTGTCGAAGTTTTCAACGAGCAAAGCCTCGTCC	YNELLDVFGKSERECTQEDIPKLKYLECCIKETLRMYPSIAGFERHVQEDIRIGNYLIPAGCSVGCLALT
	TCTGTGGGATTTTCGAGGAAATCTGCCAATCCTCCACAGATGGAAAGGGAGAGATAGATGTTGATCCATA	THTNSKFFPDPLVFKPERFLLDQAVGRHPYAYIPFSAGPRNCIGQRFAMLEGKIVISNLLRRFKFEQSPN
	TATTTCAAGATGCTCATTGGACATGATATGCGAAGCTGCGATGGGGACGAAAATAAACGCACAAACGGAA	APAPIPSFQITLKSLTGIHLSVSCR*
	AATTCTGATTACGTAAGGGCAGTTTACAGAATGGGACAACTAATGGTCGAACAGTATATGCAGCCGTGGT
	TAAGAAATCCCACGATTTTCTCACTTTCTTCCCTGGGACGAGAACACAATCGACTGTTGAAGACTCTTCA
	TGGCTTTACTAAAGAAGTGATCCACAGAAGACGGGAAATCGGGGAAATCTTAAATTCAAGAAAACACTTG
	GAAACTAAAGCGACAGAATTTGTAACCAGAAACCAGCTAGCACTGCTCGATTTACTGCTTACAGCTTCCG
	TTGGCGGCCAAGTTCTCTCTGATCAGGACATTCAAGACGAAATTGACACTTTCATGTTTGAGGGTCACGA
	CACATCGGCCTCAATGATGGGGTGGTTTCTCTACTTAATGGCAGCGAACCCAGAATGCCAGGGAAAAGCC
	TACAACGAATTACTAGATGTCTTTGGGAAGTCGGAAAGGGAATGCACTCAAGAGGATATTCCCAAATTGA
	AGTATCTTGAATGTTGCATCAAGGAAACATTGCGGATGTACCCCAGTATAGCTGGATTTGAAAGACATGT
	CCAAGAAGATATTCGAATCGGGAATTATTTGATACCTGCCGGTTGTTCGGTGGGATGTCTAGCTTTAACT
	ACGCATACCAATTCCAAATTTTTCCCAGACCCTTTAGTTTTCAAGCCAGAGCGTTTCTTACTTGACCAGG
	CCGTTGGCCGACATCCGTACGCTTACATACCATTTAGTGCTGGACCTCGCAACTGTATCGGTCAAAGATT
	TGCAATGTTGGAAGGCAAGATCGTGATATCGAATCTTCTTCGGCGATTTAAATTCGAGCAATCACCCAAC
	GCACCGGCTCCGATTCCTTCATTCCAGATAACCCTGAAATCGTTAACCGGGATTCATTTAAGCGTCTCTT
	GTCGTTGAAGCCACTTTTCATGAAAAGTAGTAAGAGCATGGAGTATTAGACAGCTGAATCTCATTTCCAG
	AAAAATCTATTTCTCTAAGCATAGTACAGGCTCTCTGGTGTAATATAAGTGTACCAAGTAGACAGATA
301663	ATGATTTCTGAAATTTTTCTAACGATCCTGCTCATCGGCCTCATCATCAAGGCCGTGAAACGTCCCCACA	>WBA_PASA_GEN_1400138 [Dappu1:347167]	Dappu1/scaffold_14:1513945-1516154	Cyp370A13	347167	N	N	EST evidence
	ATTTCCCACCAGGGCCCAGGGGATTGCCCCTAGTTGGATATCTGCCTTTTCTTTCGTCATGGGATCCTCA	MISEIFLTILLIGLIIKAVKRPHNFPPGPRGLPLVGYLPFLSSWDPQYPHRALQKMSKVYGPVTGFYLGT
	GTATCCGCACAGAGCCCTGCAAAAGATGAGTAAAGTCTACGGACCCGTGACGGGATTTTATTTGGGAACC	STMISVCSHEAVKEVMLNENLNGRPHSSITLARNFGENLGIMFIMGQFWQEQRRFTMRHLRDLGFGKTSI
	TCCACCATGATTTCAGTTTGCAGTCATGAAGCCGTAAAAGAAGTGATGCTCAATGAAAATCTCAATGGCC	EDQMMGEVGDLIKDIENKSQSDKDRVVDLKGIFQVSVVNILWAIIAGERFRRDDPKFQELLTANEQVFRA
	GTCCGCATTCCTCTATCACCTTGGCTCGAAATTTTGGAGAAAATCTCGGGATTATGTTTATTATGGGCCA	GDPVRGNIPVPAFILKHSRLVREFIGVKSEMTEPIKKFIQSTIDDHQLSNRSVDEARDFIDFYLNEMKKQ
	GTTTTGGCAAGAGCAACGCCGATTTACTATGAGACACCTCAGAGATTTGGGATTCGGAAAAACTTCAATT	KAENPYTTFTNNQLVATITDLFGAGAESTSGSIGFAMIHLIRNQEVQRKMQAELDQVCGEYVPTLNHRSS
	GAAGACCAAATGATGGGTGAGGTTGGGGATCTGATAAAAGATATCGAGAATAAAAGTCAATCAGATAAGG	LPYTEAVLMEAQRCSTIAPFVVPHFAVKETKLQGYTIPKGSIVMLNLDAVLMDDEYWKEPEVFRPERHLN
	ACCGAGTGGTTGACCTGAAAGGCATTTTTCAAGTATCTGTAGTAAATATTCTTTGGGCTATTATCGCAGG	EDGTKVIKSDHFYPFGIGKRMCLGDSLAKNTYFLFTAALIKKFRFEPVQNEPLPTLDPINGFTVGYSGFK
	CGAGCGTTTCCGGCGCGATGATCCCAAATTCCAGGAACTCCTAACGGCTAACGAGCAGGTTTTCCGAGCG	AVVVPRS*
	GGCGATCCCGTCCGAGGTAATATTCCGGTCCCAGCATTTATATTGAAACATTCCCGCCTAGTGAGAGAAT
	TTATTGGAGTGAAAAGCGAAATGACTGAACCCATAAAAAAGTTTATCCAAAGTACTATCGATGATCACCA
	ACTCTCAAATCGTTCCGTGGATGAAGCTAGAGATTTTATCGACTTTTACCTCAATGAGATGAAAAAGCAA
	AAGGCGGAGAATCCTTACACGACCTTTACCAACAATCAACTCGTTGCGACGATAACGGATTTATTCGGTG
	CAGGGGCTGAATCGACAAGCGGCTCTATCGGGTTCGCCATGATTCATCTGATTCGCAATCAGGAGGTGCA
	GCGTAAAATGCAAGCGGAATTGGATCAAGTGTGCGGAGAATATGTACCAACCCTTAACCATCGATCCAGC
	CTACCTTACACTGAAGCTGTTTTGATGGAAGCACAGAGGTGTAGCACTATTGCGCCGTTCGTTGTCCCCC
	ATTTCGCCGTCAAAGAAACCAAGCTTCAAGGCTATACAATACCAAAAGGAAGTATTGTCATGTTGAATCT
	GGATGCTGTTCTCATGGATGACGAGTACTGGAAAGAACCGGAAGTCTTCCGGCCGGAACGCCATTTGAAT
	GAAGATGGCACGAAAGTGATTAAAAGTGATCACTTCTATCCGTTTGGCATTGGGAAAAGGATGTGTTTGG
	GAGATTCCTTGGCAAAAAATACCTATTTTCTCTTCACGGCTGCTTTGATCAAAAAGTTTCGATTTGAACC
	TGTACAAAATGAGCCTCTTCCGACTTTAGACCCCATCAATGGATTTACAGTGGGCTACAGTGGCTTTAAA
	GCTGTAGTGGTCCCTCGTTCGTAAATTACGTAGGCCTACCTAGAATTTTTAGTACAAGAGAAATATATAT
	AAAAGCTAACACATGTATCGTATTTAAAAATAGAATAAAAATTCTCTTCAC
259484 or 329668	ATGGACAGCGACGCTTTTTCCTCCATCCTCTCTACGCTATTTGTCGCCTCGTTGGTTTTGTTTCTTCTCT	>WBA_NCBI_GNO_12500013 [Dappu1:347169]	Dappu1/scaffold_125:89484-92160	Cyp360A11	347169	N	Y: mid-section	little EST evidence; all at 3'-end.
	ATAGATACATGACCTCAACGTTCACTTATTTCTCTGAACGTGGTATTCCCGGCCCCAAACCTATTCCGAT	MDSDAFSSILSTLFVASLVLFLLYRYMTSTFTYFSERGIPGPKPIPIFGNLWGIWRVSLPDHDRNLVKKY						several different decent automated models
	TTTTGGAAATCTCTGGGGCATTTGGAGAGTGAGTTTACCTGATCACGATCGAAATTTGGTGAAAAAATAC	GKIFGYFDGSNPSLWVTDPEFIKAIFVKDFDHFTNRRNITFESKVVRRMVSSARGQEWKDIRSSITPAFT
	GGCAAGATTTTTGGATATTTCGACGGCAGCAATCCCAGTCTGTGGGTCACCGATCCCGAGTTCATCAAGG	TGKIKRVSPFESQTFSRIFVYYHGFLNIIDVRLDKKTVPIEWPSSSITSQQVKENWTLKCMLQFSAFTMD
	CCATCTTCGTCAAAGACTTTGATCATTTCACCAATCGTCGGAATATTACGTTCGAAAGTAAAGTGGTTCG	VIARCAFGMTIDSLGEKDDPFMTKARAIFNPPVNKTPLAVIPFIYPKLIPLLGERVFLTEGFQFFIRLLE
	TCGGATGGTTAGCAGCGCTCGCGGTCAGGAGTGGAAGGATATCCGTTCATCCATCACACCGGCATTCACC	NLIKERKESEQKYQDFVEAATETITDYTKEVDGKSSVLFLLAGFDTTATTLTNIIFLLALNPEIQNRLHQ
	ACGGGAAAAATTAAGCGGGTTAGTCCATTTGAATCTCAAACATTTTCGCGCATTTTCGTATATTATCACG	EIKNKLKISVISLKGEVNHDILIDFPYIDQVINEVLRVYPPVPRVERECNKDVTYNGIEIKKGTMITVPS
	GATTTTTGAACATTATAGATGTCCGTCTTGATAAAAAAACTGTGCCGATCGAATGGCCATCAAGTTCGAT	FALHYDPDSGAPITKLNVTRTLFFRLEWGLRNCVGMRFAMEEIKIALCTIVSQFRFFRVRETPMQFDKGF
	AACATCGCAACAAGTCAAGGAAAACTGGACGCTAAAATGTATGCTTCAATTTAGTGCGTTCACTATGGAC	IQVTQPVNAIVGIERRPTLAEPQQQTETEK*
	GTGATCGCTCGATGCGCTTTTGGGATGACGATCGACAGTTTAGGTGAGAAGGACGATCCTTTTATGACAA
	AAGCCAGAGCCATCTTTAACCCTCCGGTCAACAAAACTCCACTAGCTGTTATTCCATTTATTTATCCGAA
	GTTGATTCCATTATTGGGCGAGCGCGTCTTCCTCACAGAGGGATTCCAATTCTTCATTAGACTACTAGAG
	AACTTGATCAAAGAGCGTAAGGAGTCGGAACAGAAATATCAGGATTTTGTCGAAGCAGCCACGGAAACTA
	TCACCGACTACACGAAAGAGGTTGACGGCAAGTCTTCGGTTCTCTTCTTGCTGGCCGGCTTCGACACGAC
	AGCCACTACGTTGACCAACATCATTTTTCTTCTCGCTTTAAATCCGGAAATTCAAAACAGATTACACCAA
	GAAATCAAGAACAAATTGAAAATTTCTGTTATTTCACTAAAGGGAGAAGTCAATCACGACATACTAATTG
	ACTTTCCGTACATCGACCAGGTCATCAACGAAGTGCTCCGGGTCTACCCACCAGTTCCAAGAGTGGAGAG
	GGAATGTAACAAAGACGTAACTTACAACGGTATCGAAATCAAGAAAGGAACCATGATTACCGTGCCGTCG
	TTTGCTCTCCATTACGACCCGGACAGTGGAGCGCCGATAACAAAGCTGAACGTGACCCGTACACTTTTCT
	TCCGTTTGGAATGGGGCCTTCGTAACTGTGTCGGCATGCGATTTGCCATGGAAGAAATCAAAATAGCTTT
	GTGCACAATCGTCAGTCAGTTCCGCTTCTTCCGTGTCCGTGAAACACCGATGCAATTCGACAAAGGATTC
	ATTCAAGTGACGCAGCCCGTCAACGCTATCGTTGGAATAGAGCGTCGCCCAACTTTAGCGGAACCCCAAC
	AGCAAACCGAAACTGAAAAATAA
314153	ATGATCGTGTGGAGTTTGGGACGATTGGCCACCTGGATGCTTCATTTGATTGTGGACACGTCGTGCAGCG	>WBA_NCBI_GNO_1000391 [Dappu1:347171]	Dappu1/scaffold_10:1473986-1476051	Cyp18A1	347171	N	N	no EST evidence
	AGTCGCTGTGGACGACGCTCTTCTTCATCTTCGTCGCCTGGATCGCCTCCTACTTGTGGCGGTGGTGGCG	MIVWSLGRLATWMLHLIVDTSCSESLWTTLFFIFVAWIASYLWRWWRTSRNLPPGPLGYPILGYLPRIKR
	GACGTCCCGCAACCTCCCGCCGGGACCCCTGGGCTACCCGATCCTCGGCTACCTGCCGCGCATCAAACGC	DFHEELTALSRQYGSVFSVKLGSELIVVLSDHKMIREAFRREEFACRPDNDFMKLLDGYGIINTEGKMWK
	GACTTTCACGAGGAACTGACGGCCCTCAGCCGCCAGTACGGCAGCGTCTTTAGTGTCAAATTGGGATCGG	EQRRFLHERLRHFGMKHMGDGREKMEARIMNEVLELVGDLATKKSDPVDLGSYLSSSVSNVICSLLMSVR
	AATTGATCGTCGTCCTCAGCGATCACAAGATGATCCGAGAGGCTTTCAGGCGTGAGGAATTCGCCTGCCG	FRPDDPKFIRFTSLIDDGFKLFTVTAAAGFIPILKLLPGFNYAFNKIQQNLKEISGFYQSIVDEHKKSFD
	GCCCGACAATGATTTCATGAAACTCCTCGACGGATACGGAATTATCAACACGGAGGGCAAAATGTGGAAG	PNNIRDIIDGYILEIQNAKEEGRSEKLFNGKNGDRQMQQIIGDMFSAGTETVKTTLQWATVFALREPHMQ
	GAGCAGCGCCGGTTCCTGCACGAACGTCTGCGCCATTTCGGCATGAAGCACATGGGCGACGGCCGTGAGA	ARVQEELDSVVGRGRMPSLDDLPNLPYTEAFMLEVMRRATAVPLGTTHSTSRTTTLNGYTIPKGTQVIPL
	AGATGGAAGCCAGAATTATGAACGAAGTGCTGGAACTGGTTGGTGATTTGGCGACCAAGAAATCCGATCC	IHAVHMSPSLWKDPEVFNPERFLSADGTKVVKPEYFIPFGVGRRVCLGDVLAKAELFLFFSTILHTFKLT
	GGTCGATTTGGGCTCGTACCTTTCGTCTTCCGTCTCCAACGTCATCTGCTCTCTGCTCATGTCGGTCCGC	LPQGATMPDLRGQAGVTVSPQSFQVCAEGRDIEKVDESTRETTEILLSCPASAQ*
	TTCCGTCCCGACGACCCCAAATTCATCCGCTTCACCAGCCTCATTGACGACGGATTCAAATTGTTCACCG
	TCACAGCCGCCGCCGGATTCATTCCCATCTTGAAATTGCTGCCCGGCTTCAACTACGCCTTCAACAAAAT
	CCAGCAGAATTTGAAGGAAATCAGCGGCTTTTACCAGTCGATCGTGGACGAGCACAAGAAATCGTTCGAC
	CCCAACAACATCCGCGACATCATCGACGGCTACATCCTGGAAATCCAGAACGCCAAGGAGGAAGGGCGGA
	GCGAGAAATTGTTCAACGGCAAGAACGGCGACCGGCAGATGCAGCAAATCATCGGCGACATGTTCAGCGC
	CGGCACCGAGACGGTCAAGACGACGCTGCAATGGGCCACCGTTTTCGCCCTGAGGGAGCCGCACATGCAG
	GCCCGTGTCCAGGAGGAACTGGACAGCGTCGTCGGACGCGGGCGGATGCCGTCCCTGGACGATTTGCCCA
	ATTTGCCCTACACCGAGGCCTTCATGCTGGAAGTGATGCGCCGAGCAACGGCCGTTCCCCTGGGCACCAC
	ACACTCAACGTCCAGAACGACGACGCTGAATGGCTACACGATCCCGAAAGGCACCCAGGTGATCCCGCTG
	ATCCACGCCGTGCACATGTCGCCATCGCTGTGGAAGGATCCGGAAGTGTTCAACCCTGAGCGGTTCCTGA
	GCGCCGACGGGACCAAAGTCGTCAAACCCGAGTACTTTATCCCGTTCGGCGTCGGTCGGCGGGTGTGTCT
	GGGCGACGTCCTGGCCAAAGCCGAGCTCTTCCTCTTCTTCTCCACCATCCTGCACACGTTCAAGTTGACG
	CTGCCACAAGGGGCCACCATGCCGGACTTGAGGGGACAGGCCGGCGTCACCGTTTCTCCGCAATCTTTCC
	AGGTTTGCGCCGAAGGTCGTGACATTGAGAAAGTGGACGAATCGACCCGAGAAACGACGGAAATTCTTCT
	GAGCTGTCCAGCATCAGCCCAGTAA
319971	ATGAAAGACCCAAGGATCTCAAAAATAATCGACCCAACTTGTGAAACTGATAATGTCAAAACTTTTGAGG	>WBA_NCBI_GNO_3200111 [Dappu1:347172]	Dappu1/scaffold_32:1059358-1061601	Cyp362A2	347172	N	N	no EST evidence
	AGGTACCGGGACTTCGAGTTCTGCCAATCATCGGCACTACTTGGGGTTTTTTCCCACATATAGGAGATGG	MKDPRISKIIDPTCETDNVKTFEEVPGLRVLPIIGTTWGFFPHIGDGIPISRMLELQKLRFKQFGYIWRD
	GATACCTATCAGTAGAATGTTGGAATTGCAAAAACTTCGATTCAAACAATTCGGTTACATCTGGCGCGAT	IVPGRPPIVYTADPEDVEKLFKTEGKHPVRPGMETIKAYRAQRIQDFSSAGILLSSGEEWWNTRSKAQHT
	ATTGTTCCGGGAAGGCCTCCAATCGTTTATACTGCCGACCCTGAAGATGTTGAAAAACTATTTAAAACAG	FLKPKNVTHYITELSEIADDFVNRIRLIRPENNEMTPDFLNEMYRWALETVGVVGLNTRLGCLQQDLAPD
	AGGGTAAGCATCCTGTGCGACCCGGTATGGAAACCATTAAAGCTTACCGCGCTCAGCGAATCCAAGACTT	SEAQKMIDAANFSFSAINELEHKFPFWKFFVTPMLRKLYDAQDFFTETTIKYINQTVEALKGSSFDSYLS
	CAGCTCTGCTGGCATTTTATTGTCAAGCGGCGAAGAATGGTGGAACACTCGCTCAAAAGCCCAGCACACT	IIEQLLVNGMDPSDVTTMVIDMLMAGVDTSANTSAFLIYYLAKNPDKQEKLREEIFSVIGPKGSPITSNA
	TTTCTGAAACCAAAGAACGTTACCCATTACATAACTGAACTAAGTGAAATAGCCGATGACTTTGTCAATA	LNNLPYLKACIKESFRLMPAANANARITDKDLVLSGYSIPKGSLVVALHQLMSHLDENFPDAQKFIPERW
	GAATTCGATTGATCAGACCTGAAAACAATGAAATGACACCGGACTTTCTCAACGAGATGTACCGATGGGC	IKGDAQESKTHHPYVVMPFGSGTRMCIGRKLAELEIDQLIIKLLQNFKIEYHHEDMSCFMRVTNMPDQPL
	ACTTGAAACCGTGGGTGTTGTCGGTTTAAATACCCGACTTGGTTGCCTTCAACAGGACTTGGCTCCAGAT	LFKFIDL*
	TCAGAAGCGCAAAAGATGATAGATGCCGCCAACTTCTCGTTTTCTGCCATCAACGAATTGGAACACAAAT
	TCCCCTTCTGGAAATTCTTCGTGACGCCAATGCTACGGAAACTCTACGACGCTCAAGATTTTTTTACTGA
	GACGACTATAAAATATATCAATCAAACGGTGGAAGCTCTCAAAGGAAGTTCGTTTGATTCCTATCTCAGC
	ATCATTGAACAGTTGCTGGTAAATGGAATGGACCCCAGTGACGTGACCACAATGGTTATCGATATGTTGA
	TGGCCGGAGTTGACACTAGCGCGAACACGAGTGCATTTTTGATTTACTACTTAGCGAAAAATCCTGACAA
	GCAAGAAAAGTTGCGAGAAGAGATTTTTTCCGTCATTGGACCCAAAGGAAGTCCCATTACCTCCAATGCA
	CTCAACAATCTTCCTTACCTCAAAGCTTGCATCAAAGAAAGTTTCAGATTAATGCCAGCCGCAAATGCAA
	ACGCACGCATCACTGATAAAGATCTCGTCCTATCTGGTTATAGCATTCCAAAGGGGTCTCTTGTGGTTGC
	TCTACACCAACTGATGTCCCACCTCGACGAGAATTTCCCGGACGCCCAAAAGTTCATTCCGGAGCGCTGG
	ATCAAAGGCGATGCGCAAGAAAGCAAAACCCACCATCCCTATGTGGTGATGCCCTTCGGTTCCGGAACGA
	GAATGTGCATAGGTCGAAAATTGGCAGAACTCGAAATTGATCAACTGATCATCAAATTGCTGCAAAACTT
	CAAGATTGAATATCATCATGAAGATATGAGTTGCTTCATGCGAGTCACCAATATGCCTGACCAACCGCTG
	CTCTTCAAATTTATTGATTTATAA
340592	ATGTTTTTGGTCGTTTGTCTGGCTGCGGCCGTGATTTTTTTGCTTTACTTGAGATGGGAATACTCCACAT	>WBA_NCBI_GNO_445800001 [Dappu1:347173]	Dappu1/scaffold_4458:243-1891	Cyp4	347173	N	Y: added to 5'-end	No EST evidence
	ACGTGAAAACCATAGATCTGATACCAGGACCTCCAAAGGTCCCTGTCATGGGCAATGCCTTATTAATTCC	MFLVVCLAAAVIFLLYLRWEYSTYVKTIDLIPGPPKVPVMGNALLIPRNPHGSLEILQEKWPKIYGRIYR					cannot add to 3'-end	Sequence is not done on 3'-end of gene. Unable to annotate
	TCGTAATCCACACGGTTCACTAGAAATCCTTCAAGAAAAATGGCCCAAAATATACGGGCGCATATACCGC	VWVAFQAFIDISSPSLMEEIMSSQKFINKGEVYDPLLPWLGEGLLTAKESKWRKRRRLLTPAFHFQILDN					there is no sequence
	GTATGGGTCGCCTTTCAAGCTTTCATAGACATTTCGTCTCCATCACTGATGGAAGAAATAATGTCCAGCC	FFDTFNKNADILCQQLHRSLSKEGELNEREIEVFPFLKRCTLDIICEAAMGIQVNAQLEDSEYLNAVQKF						appears to be exactly the same sequence as 347151
	AAAAATTCATCAACAAAGGTGAAGTCTACGATCCTCTTTTGCCCTGGCTAGGCGAAGGACTTCTTACTGC	SLLLFENFFSVWRLVPRWIFFLTTKGKEYKKSLKVIHDFTSKVITDRKKEIDQEIEMKQTEGKKEFEFES
	AAAAGAAAGCAAGTGGCGGAAGAGAAGGCGTTTGTTGACTCCTGCCTTCCATTTCCAAATTCTGGACAAT	KKRRAFLDLMLIAAKEGADLTDTDIRNEVDTFMFEGHDTTASAAVWFLYCMGTHPEHQ
	TTCTTCGACACTTTCAATAAAAATGCCGACATTCTTTGCCAGCAGTTACATCGTTCACTATCTAAAGAAG
	GAGAATTGAATGAAAGGGAAATCGAAGTGTTTCCCTTTCTCAAACGATGCACTCTCGACATTATCTGCGA
	AGCGGCTATGGGCATTCAGGTCAACGCTCAGTTGGAAGATTCAGAGTACCTTAATGCGGTTCAGAAGTTT
	TCCTTGTTACTTTTCGAAAATTTCTTTTCGGTATGGCGCTTGGTCCCTCGATGGATTTTTTTCTTGACGA
	CAAAAGGCAAAGAGTACAAGAAAAGCTTGAAAGTCATTCACGATTTCACTTCTAAAGTGATTACAGATAG
	GAAAAAAGAAATCGATCAAGAGATTGAAATGAAACAAACGGAAGGGAAAAAAGAATTTGAATTTGAATCG
	AAAAAAAGGAGGGCATTTCTGGATTTAATGTTGATTGCTGCCAAAGAAGGGGCTGATTTAACTGATACAG
	ACATACGAAATGAAGTTGATACTTTTATGTTTGAGGGTCACGACACCACTGCATCCGCTGCCGTTTGGTT
	CTTATATTGCATGGGTACTCACCCGGAGCATCAG---XXXXNNNNNNNNNNNNNNNNNNNN
305713	ACAGTTTCGGTGACCCTTTCAAGTTACGTGCTTTGTTTTTTGTCAACTCCCAATAATCTCCTGTTCCTGT	>WBA_PASA_GEN_0400361 [Dappu1:347175]	Dappu1/scaffold_4:2605406-2608478	Cyp4AN11	347175	N	N	EST evidence; 5'-end
	TAGAAGCCCACTTTGGTGGACGTTGAATCGACGCTAAAATTTTTCCGAATTTAACTTTGATTGCGTTGGA	MLNLLLFFFVALIVWYWSRERSYFFQQIDNIPGPLKLPFLGNILALPRDGPGLLQIFNVKWTRAYGHIYR
	CATGTTGAATCTCCTCTTGTTCTTTTTCGTCGCTCTGATCGTCTGGTATTGGAGTCGGGAACGCTCTTAT	FWRGMFPIVNISSPSDVEAILASQVHINKSVTGAFLLPWLGDGLLLSGGNKWRKDRKLLTPAFHFQILDG
	TTTTTCCAGCAAATAGACAACATTCCCGGACCGCTGAAATTGCCATTTTTAGGCAACATCTTGGCACTTC	FFDVFNRNSQIFVEQISKRILDENEVDIYPMTSRCTLDIICEAAMGIQINAQVNYDSEYINAIDRVESMI
	CTCGAGATGGACCAGGACTCCTGCAGATATTTAATGTGAAATGGACAAGGGCTTATGGACATATTTATCG	QGRVNSLLGLLPDWIYFQFTPHGRECQTYLDIVHSFTRKVVVARKTIVNQQVVDEVECDSGPKKRRAFLD
	ATTTTGGCGAGGAATGTTCCCCATAGTGAACATATCATCTCCTTCTGATGTCGAGGCCATTTTGGCTAGC	LLLESARNGESDMSEADIINQVDTFMFEGHDTTSAAVTWFLYCMATHPAEQQDRVYEELYECFGDSDRPC
	CAGGTACACATCAACAAAAGCGTTACTGGAGCTTTTCTTTTACCGTGGCTCGGCGATGGCTTGTTATTAT	SLEDLSKLKYLECCIKESLRRHPPVPLIRRRVNEDVRLSGFNVPADTSLGIQIYALHRNEEFFPDPEAFK
	CAGGAGGGAATAAATGGCGAAAGGATCGGAAGCTGCTGACTCCCGCGTTTCACTTTCAAATCCTTGACGG	PERFQPDQVIGRNPFAYVPFSAGPRNCIGQKFAMYEDKVIVSTLLRQFRFGIDVHRLPIKESLNMILKPE
	CTTCTTCGACGTGTTTAATCGCAACTCTCAGATTTTTGTCGAGCAAATCAGTAAGAGAATACTGGACGAA	GGMPLLIAPRR*
	AATGAAGTTGATATTTATCCCATGACGTCACGTTGCACTCTGGACATTATTTGCGAGGCTGCCATGGGAA
	TTCAGATAAACGCTCAAGTGAATTACGATTCTGAATACATCAATGCTATTGACAGAGTCGAATCCATGAT
	ACAAGGAAGAGTCAATTCTCTCCTGGGATTGCTGCCGGACTGGATTTACTTTCAGTTCACTCCTCACGGA
	CGTGAATGCCAAACCTATTTGGATATCGTTCATAGTTTCACTCGAAAGGTTGTAGTCGCCAGGAAGACAA
	TAGTAAATCAGCAAGTTGTCGATGAAGTTGAGTGCGACTCGGGACCAAAGAAACGACGAGCCTTTCTAGA
	TTTGTTACTGGAATCAGCTCGGAACGGAGAGTCTGATATGAGCGAAGCTGACATCATAAATCAAGTTGAC
	ACATTCATGTTTGAGGGCCACGATACCACGTCGGCAGCTGTCACTTGGTTTCTGTATTGCATGGCTACAC
	ATCCGGCTGAACAACAGGATCGGGTTTACGAAGAGCTGTACGAGTGTTTTGGTGATTCGGACAGGCCATG
	CAGTCTAGAAGACCTGTCAAAATTAAAGTACTTGGAGTGTTGCATCAAGGAATCGCTGCGCCGGCATCCG
	CCCGTCCCGCTGATTCGACGCAGAGTTAATGAGGATGTCCGCTTAAGTGGCTTCAATGTCCCGGCCGATA
	CATCCTTGGGAATTCAAATCTATGCTCTACATCGCAACGAAGAATTCTTTCCTGATCCGGAAGCTTTTAA
	ACCGGAGCGGTTCCAGCCTGATCAAGTCATCGGTCGGAATCCTTTCGCCTATGTTCCGTTCAGCGCAGGG
	CCGAGAAACTGCATCGGGCAAAAATTCGCCATGTACGAAGACAAGGTGATCGTGTCGACTCTACTCCGCC
	AATTTCGTTTTGGAATAGACGTTCACCGGCTGCCCATCAAAGAGTCACTAAATATGATTCTTAAACCGGA
	AGGGGGGATGCCTTTACTCATCGCTCCTCGACGTTAA
42067 or 96401	ATGAATAGTTTCTACAGTTTCTGTGCAGCTTTTTTTGTGATAGGATTGATCCTCGTGCTGGCAATTATAG	>WBA_fgenesh1_pg.C_scaffold_4000517 [Dappu1:347178]	Dappu1/scaffold_4:2694563-2696949	Cyp4AP8	347178	N	Y	EST evidence at extreme 3'-end
	GATGGTGGATATTTATTCACACTTCACCTTTTCATGTGACAGTTAATAAAATTCCTGGTCCCAAGTTCTA	MNSFYSFCAAFFVIGLILVLAIIGWWIFIHTSPFHVTVNKIPGPKFYLPLIGNALDLSGGLDHILNTFQF
	CCTTCCCCTAATTGGAAATGCCTTGGATCTATCCGGAGGGCTCGATCATATACTCAATACGTTTCAATTT	KWTKQYGGIYRIFVGTHCFIPVSSPVLLETILSSHKIIDKGISYEQLHPWLGQGLLTSSGDLWRSRRKLL
	AAATGGACGAAACAGTACGGAGGGATTTATAGAATTTTCGTTGGAACGCACTGCTTCATACCTGTTTCAT	TPAFHFSILNNFVEVFNEQSRILCGIFGELCQSSPDGKGEIDVYPLITRCSLDIICDAVMGTKMNAQVED
	CACCCGTACTGCTAGAGACGATTTTGAGCAGCCATAAAATCATTGATAAAGGTATATCATATGAACAGTT	SDYVKAVYRIGQVFVERFQKPWLKNPTIFSLSALGREHDQLLKTLHGFTENVIRKRQETSVKQTHFKIEA
	GCATCCATGGTTAGGACAAGGTCTTCTTACAAGTTCGGGGGACCTGTGGAGATCACGCCGCAAACTGCTG	EEADAGIRGEGKLPLLDLLLQVSDDGRVLSAHDIRQEIDTFMSAGHDTTSSLIGWFLYTMASNPECQETV
	ACGCCAGCTTTTCATTTTTCAATTCTGAATAATTTTGTCGAAGTTTTCAACGAGCAAAGCCGCATTCTCT	FNELQDVFGESERDCTQEDIPNLKYFDCCIKETLRIYPSVPAFERNVQEDVKIGEYLIPAGTTLQCLTMA
	GTGGAATTTTCGGTGAACTTTGTCAATCTTCTCCAGACGGTAAAGGAGAAATAGATGTCTACCCATTGAT	IHRNPEFFPDPLAYKPERFFPEEAIGRHPYAYIPFSAGPRNCIGQRFALLESKVVLSSLLRRFKFELSSY
	TACAAGGTGTTCGCTTGACATTATTTGCGACGCTGTGATGGGAACGAAAATGAACGCGCAAGTTGAGGAT	AKPPIPSYHVILKSLTGINLVVSQR*
	TCTGATTACGTAAAGGCGGTTTACAGAATTGGACAGGTGTTCGTAGAACGGTTCCAAAAGCCATGGTTAA
	AAAATCCTACAATTTTCTCACTTTCCGCTCTGGGGCGAGAACACGATCAACTATTGAAAACCCTCCATGG
	TTTCACCGAAAACGTGATTCGTAAAAGACAGGAAACCTCCGTCAAACAAACGCATTTTAAAATTGAAGCG
	GAAGAAGCGGACGCTGGAATCAGAGGGGAAGGAAAATTACCACTTCTAGATTTGTTGCTTCAAGTTTCAG
	ACGACGGCAGAGTTCTTTCTGCGCATGACATACGACAAGAAATTGACACGTTCATGTCTGCGGGGCATGA
	CACAACAAGTTCCCTTATAGGCTGGTTTTTATACACTATGGCATCGAATCCAGAGTGCCAGGAGACGGTG
	TTCAATGAATTACAAGATGTCTTTGGAGAATCGGAAAGAGACTGCACTCAAGAGGATATTCCCAATTTGA
	AGTATTTTGATTGTTGCATCAAGGAGACGTTGCGAATTTATCCCAGTGTCCCTGCATTTGAAAGGAATGT
	ACAAGAAGATGTCAAAATTGGAGAATATTTAATACCCGCCGGAACTACTTTGCAATGTTTAACTATGGCT
	ATTCATCGAAATCCGGAATTCTTCCCTGATCCTTTGGCTTACAAACCCGAACGATTTTTTCCTGAGGAAG
	CCATCGGTCGACATCCGTATGCCTACATCCCGTTTAGTGCTGGGCCACGGAACTGTATCGGTCAAAGATT
	TGCGTTGCTAGAAAGCAAGGTCGTGCTATCGAGTCTTCTCCGCCGCTTTAAGTTTGAGCTTTCATCTTAC
	GCCAAGCCTCCCATTCCTTCATACCACGTAATTTTAAAGTCTTTAACTGGCATCAATTTAGTTGTCTCCC
	AGCGTTGA
67677 or 67675	NNNNNNNNNN-XXXXX---	>WBA_e_gw1.996.6.1 [Dappu1:347179]	Dappu1/scaffold_996:12595-13338	Cyp370	347179	N	N	no EST evidence. Scaffold sequence is lacking the 5'-end. The sequence
	TTTGGTATTCTCTTCATGATTAATTATCCAACAATCCAAAAGAAGATGTGTGACGAGCTGAACGATGTCT	FGILFMINYPTIQKKMCDELNDVCGDSLPSLAHRSRLPYTEAVLMEVMRIASITPLAVPHCAMKDTQLQG						is incomplete with many NNNNNN's.
	GTGGAGATTCTCTGCCTTCCCTAGCACATCGATCACGACTGCCCTACACTGAAGCTGTTTTGATGGAAGT	FTIPKGSVLAINLDSAFKDPTAWEEPETFRPERHLDQEGKLIKNDAYIPFGLGKRVCLGEPLARNTVFLF
	AATGAGGATTGCCAGCATCACTCCACTGGCTGTTCCTCATTGTGCCATGAAGGATACACAACTTCAAGGT	MASLVKTFEFKSLPNQPPPTLEPAMGLVSGPQPFKAVVIPRAP*						Appears to be 3'-end of 347061. Ignore
	TTCACCATTCCTAAGGGAAGCGTTCTTGCCATCAATCTGGACTCGGCTTTCAAAGATCCAACTGCATGGG
	AAGAGCCGGAAACTTTCCGGCCAGAACGTCACTTGGATCAAGAAGGAAAACTGATTAAAAATGACGCCTA
	CATTCCCTTTGGTCTTGGCAAACGAGTATGTTTGGGTGAGCCGTTGGCTAGAAATACGGTATTCCTTTTC
	ATGGCGTCACTAGTAAAAACGTTCGAGTTCAAATCTCTGCCAAACCAACCGCCGCCGACATTGGAACCCG
	CAATGGGATTAGTTTCAGGACCCCAACCTTTCAAAGCTGTCGTCATTCCACGCGCTCCTTAA
309471	ATGATTTTCATTTGCGTATTGTTGATTGTTTTTCTCGTTAAGCTTTCGTTGCGACCCTCCAACTTTCCAC	>WBA_PASA_GEN_99600001 [Dappu1:347180]	Dappu1/scaffold_996:5461-7562	Cyp370A2	347180	N	N	EST evidence
	CAGGCCCAAGAGGAGTGCCTTTGCTTGGATTTGCTCCTTTTCTGCCAAAAAATGAACCCTTCTTCAGAGT	MIFICVLLIVFLVKLSLRPSNFPPGPRGVPLLGFAPFLPKNEPFFRVIQKMAEKYGPVTGFYLGPFLPFI
	CATTCAAAAAATGGCTGAGAAATACGGGCCTGTGACTGGTTTCTATTTGGGACCCTTTTTGCCTTTCATT	SVDGKKAVKEALHNNDLNGRPSGTLLKSRTFGEKLGLVLVDGDFWQEQRRFTLRHLRDLGFGKTSIEDQM
	TCTGTGGACGGGAAAAAGGCTGTCAAAGAAGCTCTGCATAATAATGACCTGAACGGCAGACCGTCGGGCA	VDEISDLISDITEAAKSDPDHVVDFKAIFTVSVFNSLWTIIGGKRFQRDDPAFKQLLANVDLFLRGGNIA
	CACTCCTTAAAAGTAGAACGTTTGGAGAGAAGCTAGGTCTAGTGTTAGTCGACGGCGATTTTTGGCAAGA	QVVIPVPAFLVRLFPSLPSRLGLKDELFVPIQQFIEESIDEHVATRSKGDAARDFIDVYLDEMEKQLEND
	GCAGCGGAGATTCACGTTACGCCATTTACGTGATCTTGGGTTTGGAAAGACATCGATCGAGGATCAGATG	STFTKKQLIASIQDLFTAGSDTSSGTIGFAVLSMINYPSIQQKMREELENVCGDSLPSLAHRASLPFTDA
	GTGGACGAGATTAGCGATTTAATTTCTGATATTACCGAAGCTGCTAAATCCGATCCCGATCACGTAGTCG	FITEVMRMSSVAPLGIPHLAMKETQLLGFTIPKGSIVSVHLNSMLQDTETWGDPANFRPERHLDFNGKLI
	ATTTCAAAGCCATTTTCACAGTGTCGGTGTTCAACAGTTTATGGACAATCATTGGAGGCAAACGATTCCA	KSEVFVPFGIGKRICLGESLARNTVFLFTAALAKTFEFKSLPNKPPPTLEPTIGFVSGPQPFKAVVVRLV
	GCGGGACGACCCGGCGTTTAAACAACTGTTGGCCAACGTTGATCTATTTCTCCGAGGTGGAAATATTGCG	H*
	CAAGTCGTCATTCCTGTTCCAGCCTTTCTCGTTCGCCTATTCCCTTCTCTACCAAGTCGCCTTGGTCTTA
	AAGACGAATTGTTCGTTCCCATTCAACAGTTCATCGAGGAATCGATTGACGAACATGTTGCCACGAGATC
	GAAAGGCGATGCCGCTCGTGATTTCATCGATGTCTACTTGGACGAAATGGAGAAACAATTGGAAAATGAT
	TCTACTTTCACCAAAAAGCAGCTGATTGCTTCGATACAGGATCTATTCACTGCAGGCTCCGACACCTCGT
	CAGGGACGATTGGTTTTGCGGTTCTTTCTATGATTAATTATCCATCCATCCAACAAAAGATGCGTGAAGA
	ACTAGAAAATGTCTGTGGCGATTCTCTTCCGTCACTAGCACATCGCGCTAGTTTGCCATTTACCGATGCG
	TTCATTACGGAAGTCATGAGAATGTCTAGCGTAGCTCCATTAGGTATTCCCCACCTTGCCATGAAAGAAA
	CGCAACTTCTAGGATTCACCATACCCAAAGGAAGTATCGTTTCGGTCCATCTCAACTCAATGCTGCAAGA
	CACCGAAACGTGGGGAGATCCAGCAAATTTCCGACCAGAACGTCACCTTGACTTCAACGGAAAACTGATC
	AAAAGCGAAGTCTTCGTCCCTTTTGGCATTGGGAAACGAATTTGTCTGGGTGAGTCTCTGGCTCGGAACA
	CGGTTTTTCTGTTCACCGCAGCCCTCGCCAAAACGTTCGAATTCAAATCTCTGCCGAACAAACCACCGCC
	GACACTTGAACCCACTATCGGATTTGTTTCAGGGCCCCAACCTTTTAAAGCCGTTGTAGTTCGTCTGGTC
	CACTGA
97650	ATGGCGGATATCTTTGGCACAGCGACAGCGGTTGTCTTTTTAGTCACGATTATTTATTACTGTTGGCGTC	>WBA_fgenesh1_pg.C_scaffold_7000195 [Dappu1:347181]	Dappu1/scaffold_7:1444519-1446611	Cyp364A1	347181	N	N	no EST evidence
	AAAATCGGAAAACTTATCGCTTACCTCCTGGTCCCAAGCAAAATCTCATCTTTGGCAATTTGATGGAATT	MADIFGTATAVVFLVTIIYYCWRQNRKTYRLPPGPKQNLIFGNLMELIHSTFIQGEPAFVKFSQWAFQTG
	AATTCACTCGACTTTTATTCAAGGCGAGCCGGCTTTTGTCAAGTTCTCTCAGTGGGCTTTTCAGACGGGA	PICYLRFFRQRVVVISDARVAQRLCVHQADKFTERPPGLFLARVLKNKGIVFNDGPSWKEHRTFLTHEFR
	CCGATTTGCTATTTGCGGTTTTTCAGACAACGAGTCGTCGTGATTTCAGACGCAAGGGTTGCTCAACGTT	KYGFGKQSMEQRIQYVVDEYLHQIGKTNGENHDPHPNIATAVYNIIWTVISGDKFKWGDPFLQKVIKNLE
	TGTGTGTCCATCAGGCGGACAAATTCACCGAACGGCCGCCGGGACTATTCTTAGCACGAGTATTGAAAAA	TNLQAVELTGPHNYVIILTLWHLVVHNFVRLWLIVTTRLVYFKQLIAKFRKYREETSSSEVEESMMYDYL
	CAAAGGAATCGTGTTCAATGACGGGCCGTCGTGGAAGGAACATCGAACGTTTCTGACTCACGAATTTCGC	VKMQEFKSSRTSTHFSETQLLWLVSDLFIAGGETTITTIRWILLCLAKYPQGQERVRQEIINAFGRDSTP
	AAGTATGGATTTGGAAAACAATCAATGGAGCAGAGAATTCAATATGTGGTTGACGAATACCTACATCAAA	TYAQRTQLPYTEAFINEVLRLGGVAPGMWRNTSQDATYENYDIPKDTWVLLHFWAMSNNKDQWDEVQEFQ
	TCGGTAAAACGAACGGTGAAAATCACGATCCGCATCCGAACATTGCGACGGCAGTGTACAACATTATTTG	PERFLNEEGMFCKNENLLAFSTGRRECPGQGLAQMELFLFTVGILQKFKVALPAGEDVDIRSGHFGVTYT
	GACAGTGATCAGCGGCGATAAATTCAAATGGGGCGATCCGTTCCTGCAAAAAGTCATTAAAAACCTTGAA	PPLHQLEFIPV*
	ACCAATTTGCAGGCAGTCGAGCTCACCGGACCCCATAACTACGTCATCATCCTCACCCTGTGGCATTTAG
	TTGTGCACAACTTTGTGCGCTTGTGGCTAATCGTCACGACGAGATTGGTATACTTTAAACAACTCATCGC
	CAAGTTCAGGAAGTACAGAGAGGAAACCTCCAGCTCGGAAGTGGAAGAGTCCATGATGTACGACTACCTG
	GTTAAAATGCAAGAATTCAAAAGCAGTAGAACGTCGACTCACTTTTCCGAAACGCAACTCCTTTGGTTGG
	TCTCTGATTTGTTTATCGCCGGAGGAGAGACGACCATCACAACCATTCGCTGGATACTCCTGTGTTTGGC
	CAAGTATCCTCAAGGCCAGGAACGTGTTCGACAGGAAATCATCAACGCCTTCGGTCGGGACTCGACGCCA
	ACGTATGCTCAGCGAACGCAGTTACCTTACACAGAGGCTTTTATTAATGAGGTCCTTCGTTTGGGTGGCG
	TCGCTCCGGGAATGTGGCGCAATACCAGTCAAGATGCGACCTACGAGAATTACGATATTCCAAAAGACAC
	ATGGGTTTTACTCCATTTTTGGGCCATGAGTAATAACAAGGATCAATGGGACGAAGTACAAGAATTCCAG
	CCGGAAAGATTTCTAAATGAAGAAGGAATGTTCTGTAAAAATGAAAATCTTTTAGCATTCTCCACAGGCA
	GGAGAGAATGTCCTGGGCAAGGGCTGGCACAGATGGAACTATTCCTTTTTACTGTTGGAATCCTGCAAAA
	GTTTAAAGTAGCTCTACCAGCCGGTGAGGATGTCGACATCAGAAGTGGACATTTTGGAGTAACCTACACG
	CCGCCACTTCATCAACTAGAATTCATTCCTGTATAG
98968	ATGCGTTCATTACTCACCCGTAAATTTGTTTACATTAGTAGGAATTACAGTGTCAACAAGACATTCCAAG	>WBA_NCBI_GNO_1000444 [Dappu1:347182]	Dappu1/scaffold_10:1728988-1730904	Cyp363A1	347182	N	Y: 3'-end	no est evidence
	ACATACCCGGACCAAAACCATTGCCCTTAGTAGGCAATGCTCTCCTATTTTCCCCATTAGGTCCTTACAA	MRSLLTRKFVYISRNYSVNKTFQDIPGPKPLPLVGNALLFSPLGPYNVSRLLDGFTDLQKQYGDIIKLNM
	TGTTTCAAGATTGTTAGATGGGTTTACCGATTTGCAGAAGCAATATGGTGACATTATTAAATTGAATATG	GNKISLLIFNPDDIRSMFQHEGKYPQRPTFEALKDYREKKYQCVGVVPDNGKEWYRLRQNVQTLLKLKTV
	GGGAATAAAATCTCTCTTTTGATATTTAACCCAGATGACATTCGTTCCATGTTCCAGCATGAAGGGAAAT	HSYWNKQQTVAQEFSAGLLSKMNSDGIVKDFIQHAFQYSLEAIGVVCYGKRLNCFSNNSEDSRVNKAIVQ
	ACCCTCAAAGACCAACATTTGAAGCACTAAAGGATTACAGAGAAAAGAAGTATCAATGTGTTGGTGTTGT	ANVQFLKALGETFHQPPWWKLWRTKAYKVIESTQDFMLATAVKYLEAARKKLSENPDLFLEEDPILYHLL
	CCCAGATAATGGCAAAGAATGGTATAGACTGCGGCAAAATGTACAGACTTTACTCAAGCTCAAAACAGTT	ENQNLSETEKNLLVTEIFQGGIDATGTVITMMLYELARNSSIQTAIYADLMKNKMKPGHISPLLRACLKE
	CACAGCTACTGGAACAAACAACAGACTGTAGCTCAAGAGTTTTCTGCTGGTCTGTTGTCAAAAATGAATT	TLRLHPTAGGSSRIIDSDACVLSGYHVPKGTLVVGVNPVISRMGCHFSNPLKFDPWRWLQKAEAPHPYIS
	CTGATGGCATTGTGAAAGATTTTATACAGCATGCTTTTCAATATTCTCTTGAAGCAATCGGTGTAGTCTG	LPFGHGARMCPGRRFAEQEILLGIAEIILKFEVLSVTPKDIFMILEMNLVPSESIDFKLIVR*
	TTACGGAAAAAGATTAAATTGCTTTTCTAACAATTCCGAAGACAGTCGAGTTAATAAGGCTATTGTGCAA
	GCTAATGTACAATTTCTGAAGGCACTTGGCGAAACCTTCCATCAACCGCCATGGTGGAAATTGTGGAGGA
	CAAAAGCTTACAAAGTTATTGAATCGACCCAAGATTTCATGTTGGCAACTGCCGTTAAATACTTGGAGGC
	TGCTCGAAAAAAACTAAGTGAAAACCCGGATCTTTTTTTAGAAGAGGATCCTATTTTATACCATCTACTT
	GAAAACCAAAATCTTTCGGAAACCGAAAAAAATCTCCTAGTAACAGAAATATTCCAAGGTGGAATCGACG
	CCACGGGCACTGTAATTACCATGATGCTGTACGAATTAGCGAGAAATTCGTCAATCCAGACTGCTATTTA
	CGCAGATTTAATGAAGAACAAAATGAAACCAGGTCATATTTCTCCTTTGTTGAGAGCTTGTCTTAAAGAG
	ACGCTTCGATTACATCCCACTGCAGGAGGAAGTTCTCGGATCATCGATTCAGACGCATGTGTGTTATCTG
	GCTATCATGTTCCTAAAGGAACGCTAGTAGTAGGCGTTAATCCAGTCATTAGCAGAATGGGTTGCCATTT
	CTCAAACCCTTTAAAATTCGATCCGTGGCGCTGGCTTCAAAAAGCGGAAGCACCTCACCCTTATATATCG
	TTACCTTTTGGTCACGGAGCACGAATGTGTCCGGGAAGAAGATTTGCTGAACAGGAAATTCTTCTCGGTA
	TCGCTGAGATAATTTTGAAATTCGAAGTTCTCTCAGTAACCCCAAAGGACATCTTCATGATACTCGAAAT
	GAATCTCGTCCCAAGCGAATCAATTGATTTTAAATTGATTGTGAGATGA
47245	ATGATTACCGAAGTTCTGGTACTCTTAGTTCTTTTCGCTCTGCTCATCAAAGCTTCCATCCGGCCTTCGA	>WBA_e_gw1.13.239.1 [Dappu1:347183]	Dappu1/scaffold_13:953365-955758	Cyp370A9	347183	N	N	no EST evidence
	ATTTCCCGCCAGGACCGAGAGGATTGCCATTGGTGGGTTACATCCCGTTTCTCTCGAAACTGGACCCGGA	MITEVLVLLVLFALLIKASIRPSNFPPGPRGLPLVGYIPFLSKLDPEYPHLALKKLSDHYGPVAGFYLGP
	GTATCCGCATTTGGCGCTGAAGAAGCTGTCGGATCATTACGGTCCAGTCGCCGGCTTCTATCTGGGGCCC	SQPFISVCGYRAVREALYNEDLAGRPSNAARRERTFGQRLGVIHNDGPEWQEQRRFALRHLRDLGFGRTS
	AGTCAACCTTTCATTTCCGTTTGCGGATACCGGGCTGTTAGGGAGGCACTCTACAACGAGGATTTGGCCG	SEGLIREEIEDLTQEIRAHQLAHGSVDLKGLFNLSLINILWALVGGERFRRDDTRLAHLLDIVDNFVRSA
	GACGGCCGAGCAATGCGGCCAGAAGGGAGCGGACGTTCGGCCAGCGGCTCGGAGTCATCCATAACGACGG	DFTRANIPVPDFCLRYFPSLTRKLLGLRNDLFTPLQDFIRERIREHAKDRSEDHPRDFIDVYLQEMSKRQ
	GCCCGAGTGGCAGGAGCAGCGCCGATTCGCTCTGCGCCATCTGAGGGATTTGGGGTTCGGGCGGACGTCG	STDSSFHENQLIGVIIDFFIAGAETTSGSIGFALLYLLHNPDIQRQIQTELDQVCGDSLPQLAHRPSLPY
	TCGGAGGGTCTCATCCGTGAAGAGATCGAGGACCTGACGCAGGAGATAAGAGCCCATCAATTGGCCCACG	TEAALMEAQRLSNITPLAVAHKALRDTQLGGYSIPRGSIVTVNLFTVHHDDESFWQDPEIFRPERHLSPD
	GATCGGTGGACTTGAAAGGCCTGTTCAACTTGTCTTTGATCAACATTTTGTGGGCCCTCGTCGGCGGCGA	GRKLIKTDHLLPFSAGKRACLGEPLARNTYFLFTASLLKVFEFHPLPDRPLPTLKPKNGLTLSYDGFEAM
	GCGGTTCAGGAGGGACGACACAAGATTGGCCCATTTGCTCGACATTGTCGACAACTTTGTGAGAAGCGCC	VTPRS*
	GATTTCACCCGGGCAAATATCCCCGTGCCGGACTTTTGCCTGCGCTACTTTCCGTCCTTGACCAGGAAAT
	TGCTGGGCTTGCGCAACGACCTGTTTACTCCACTCCAGGATTTCATCCGGGAAAGGATTCGGGAACATGC
	CAAGGATCGTTCCGAGGATCATCCCAGAGATTTTATTGACGTTTATCTCCAGGAAATGAGCAAACGTCAA
	TCCACCGACTCTTCGTTCCACGAGAATCAATTGATTGGTGTCATCATCGATTTCTTTATCGCCGGCGCTG
	AAACGACTAGCGGATCCATCGGGTTCGCCCTTTTGTATCTGTTACACAACCCCGACATTCAGCGCCAAAT
	TCAAACGGAATTGGACCAAGTCTGCGGCGATTCTCTGCCTCAATTGGCCCACCGACCCAGTTTACCTTAT
	ACCGAAGCCGCTCTGATGGAAGCCCAACGCCTTAGCAACATCACTCCATTGGCGGTCGCTCACAAAGCTT
	TGCGAGACACCCAACTAGGGGGTTATTCCATTCCTCGGGGCAGTATAGTGACGGTGAATCTGTTTACCGT
	TCACCATGACGACGAAAGCTTTTGGCAAGATCCCGAAATCTTCCGCCCCGAGAGACACTTGAGTCCAGAC
	GGCAGAAAATTGATCAAAACCGACCATCTTTTACCTTTCAGCGCCGGTAAACGGGCGTGTCTAGGTGAAC
	CGCTGGCCCGAAATACGTATTTCCTTTTCACGGCGTCTTTGTTGAAAGTCTTTGAGTTTCATCCGCTACC
	TGACCGTCCGCTGCCGACTCTGAAACCCAAGAACGGACTCACGCTGAGCTATGACGGATTCGAAGCCATG
	GTTACCCCAAGAAGTTGA
83 manually annotated P450s
Note: The Cyp370A's were formerly named CYP15D
The CYP370B's were formerly named CYP15E
